# Supplementary material for: A novel universal primer pair for prokaryotes with improved performances for anammox containing communities
Source: Sci Rep. 2020 Sep 24;10:15648. doi: 10.1038/s41598-020-72577-4 (PMC7515920; doi:10.1038/s41598-020-72577-4)
Supplement: Supplementary file 1 — Supplementary file1. [file 41598_2020_72577_MOESM1_ESM.xlsx]

## Sheet: TITLE
A novel universal primer pair for prokaryotes with improved performances for anammox containing communities
Lorenzo Mazzoli1, Giulio Munz2, Tommaso Lotti2 and Matteo Ramazzotti1*
1 Department of Experimental and Clinical Biomedical Sciences “Mario Serio”, University of Florence, Florence, Italy
2Department of Civil and Environmental Engineering, University of Florence, Florence, Italy
* to whom correspondence should be addressed - matteo.ramazzotti@unifi.it

## Sheet: S1.1 - wastewater
Kingdom	#exp	#exp%	Phylum	#exp	#exp%	Class	#exp	#exp%	Order	#exp	#exp%	Family	#exp	#exp%	Genus	#exp	#exp%
Archaea	772	22.4876	Firmicutes	2141	62.3653	Clostridia	2132	62.1031	Clostridiales	2132	62.1031	Clostridiaceae	2099	61.1419	Clostridium	2046	59.598
Bacteria	2145	62.4818	Proteobacteria	2141	62.3653	Bacteroidia	2125	61.8992	Bacteroidales	2125	61.8992	Ruminococcaceae	2073	60.3845	Pseudomonas	1999	58.229
			Bacteroidetes	2140	62.3361	Actinobacteria	2109	61.4331	Burkholderiales	2099	61.1419	Comamonadaceae	2066	60.1806	Bacteroides	1981	57.7046
			Actinobacteria	2115	61.6079	Betaproteobacteria	2108	61.404	Actinomycetales	2092	60.938	Porphyromonadaceae	2045	59.5689	Limnohabitans	1938	56.4521
			Cyanobacteria	1949	56.7725	Alphaproteobacteria	2097	61.0836	Flavobacteriales	2063	60.0932	Xanthomonadaceae	2041	59.4524	Streptococcus	1927	56.1317
			Chloroflexi	1872	54.5296	Gammaproteobacteria	2094	60.9962	Pseudomonadales	2055	59.8602	Sphingomonadaceae	2026	59.0154	Acinetobacter	1907	55.5491
			Planctomycetes	1844	53.714	Deltaproteobacteria	2077	60.501	Xanthomonadales	2047	59.6271	Oxalobacteraceae	2015	58.695	Comamonas	1899	55.3161
			Acidobacteria	1826	53.1896	Bacilli	2066	60.1806	Lactobacillales	2043	59.5106	Lachnospiraceae	2012	58.6076	Coprococcus	1898	55.2869
			Verrucomicrobia	1823	53.1022	Flavobacteriia	2063	60.0932	Sphingomonadales	2032	59.1902	Bacteroidaceae	1991	57.9959	Corynebacterium	1888	54.9956
			Tenericutes	1816	52.8983	Sphingobacteriia	2016	58.7241	Rhizobiales	2017	58.7533	[Weeksellaceae]	1985	57.8211	Enterococcus	1888	54.9956
			Chlorobi	1749	50.9467	Erysipelotrichi	1951	56.8308	Sphingobacteriales	2016	58.7241	Moraxellaceae	1984	57.792	SMB53	1886	54.9374
			Fusobacteria	1728	50.335	[Saprospirae]	1900	55.3452	Bacillales	2011	58.5785	Rhodocyclaceae	1978	57.6172	Flavobacterium	1882	54.8209
			Gemmatimonadetes	1699	49.4902	Epsilonproteobacteria	1853	53.9761	Rhodocyclales	1978	57.6172	Microbacteriaceae	1977	57.5881	Lactobacillus	1857	54.0926
			Synergistetes	1674	48.762	Anaerolineae	1837	53.51	Erysipelotrichales	1951	56.8308	Pseudomonadaceae	1975	57.5299	Blautia	1850	53.8887
			Spirochaetes	1661	48.3833	Cytophagia	1806	52.607	Rhodobacterales	1947	56.7142	Veillonellaceae	1974	57.5007	Hydrogenophaga	1848	53.8305
			Nitrospirae	1623	47.2764	Mollicutes	1794	52.2575	Caulobacterales	1946	56.6851	Flavobacteriaceae	1968	57.326	Ruminococcus	1847	53.8013
			Armatimonadetes	1579	45.9948	Planctomycetia	1793	52.2284	Rhodospirillales	1941	56.5395	Streptococcaceae	1968	57.326	Oscillospira	1827	53.2188
			WPS-2	1545	45.0044	Coriobacteriia	1761	51.2962	[Saprospirales]	1900	55.3452	Erysipelotrichaceae	1951	56.8308	Trichococcus	1827	53.2188
			NKB19	1532	44.6257	Acidimicrobiia	1738	50.6263	Rickettsiales	1898	55.2869	Alcaligenaceae	1947	56.7142	Prevotella	1814	52.8401
			TM7	1504	43.8101	Fusobacteriia	1728	50.335	Aeromonadales	1891	55.083	Enterococcaceae	1942	56.5686	Chryseobacterium	1812	52.7818
			WS3	1413	41.1593	Verrucomicrobiae	1700	49.5194	Alteromonadales	1865	54.3257	Peptostreptococcaceae	1938	56.4521	Methylibium	1795	52.2866
			OD1	1404	40.8972	[Pedosphaerae]	1689	49.199	Campylobacterales	1853	53.9761	Rhodobacteraceae	1929	56.1899	Sphingobium	1795	52.2866
			GN02	1314	38.2756	Synergistia	1674	48.762	Enterobacteriales	1823	53.1022	Carnobacteriaceae	1918	55.8695	Variovorax	1787	52.0536
			SR1	1306	38.0425	Thermoleophilia	1671	48.6746	Cytophagales	1806	52.607	Caulobacteraceae	1896	55.2287	Sphingomonas	1782	51.908
			Lentisphaerae	1304	37.9843	Phycisphaerae	1656	48.2377	Myxococcales	1792	52.1992	[Tissierellaceae]	1892	55.1121	Leucobacter	1781	51.8788
			TM6	1271	37.023	Acidobacteria-6	1644	47.8881	Coriobacteriales	1761	51.2962	Corynebacteriaceae	1888	54.9956	[Ruminococcus]	1747	50.8884
			Fibrobacteres	1226	35.7122	4C0d-2	1640	47.7716	Neisseriales	1747	50.8884	Hyphomicrobiaceae	1878	54.7043	Rhodobacter	1742	50.7428
			OP3	1170	34.081	Gemmatimonadetes	1625	47.3347	Acidimicrobiales	1738	50.6263	Chitinophagaceae	1870	54.4713	Thauera	1737	50.5971
			GOUTA4	1152	33.5567	Nitrospira	1623	47.2764	Turicibacterales	1729	50.3641	Lactobacillaceae	1857	54.0926	Turicibacter	1729	50.3641
			GN04	1133	33.0032	Solibacteres	1619	47.1599	Fusobacteriales	1728	50.335	Aeromonadaceae	1845	53.7431	Novosphingobium	1726	50.2767
			Thermotogae	1099	32.0128	[Chloracidobacteria]	1619	47.1599	Anaerolineales	1722	50.1602	Acetobacteraceae	1838	53.5392	Ramlibacter	1724	50.2185
			OP9	1006	29.3038	Chloroplast	1565	45.587	Legionellales	1721	50.1311	Rikenellaceae	1831	53.3353	Agrobacterium	1723	50.1893
			OC31	972	28.3134	Opitutae	1563	45.5287	Pirellulales	1714	49.9272	Sphingobacteriaceae	1831	53.3353	Dechloromonas	1713	49.898
			WWE1	956	27.8474	OPB56	1562	45.4996	RF39	1710	49.8107	Enterobacteriaceae	1823	53.1022	Acidovorax	1711	49.8398
			Elusimicrobia	953	27.76	iii1-8	1550	45.15	Desulfovibrionales	1709	49.7815	Rhizobiaceae	1823	53.1022	Paludibacter	1709	49.7815
			OP8	932	27.1483	Verruco-5	1524	44.3927	Verrucomicrobiales	1700	49.5194	Prevotellaceae	1816	52.8983	Zoogloea	1706	49.6941
			BRC1	916	26.6822	Ignavibacteria	1477	43.0236	[Pedosphaerales]	1688	49.1698	Bacillaceae	1811	52.7527	Devosia	1704	49.6359
			OP11	833	24.2645	Gemm-1	1475	42.9653	Ellin6067	1678	48.8785	Campylobacteraceae	1803	52.5197	Rhodoplanes	1704	49.6359
			Euryarchaeota	707	20.5942	TSBW08	1471	42.8488	Synergistales	1674	48.762	Micrococcaceae	1800	52.4323	Rubrivivax	1700	49.5194
			Caldiserica	622	18.1183	Spirochaetes	1459	42.4993	Syntrophobacterales	1670	48.6455	Rhodospirillaceae	1799	52.4031	Hylemonella	1694	49.3446
			WS1	589	17.157	Thermomicrobia	1455	42.3828	Methylophilales	1652	48.1212	Cytophagaceae	1785	51.9953	Paracoccus	1693	49.3155
			FBP	459	13.3702	SJA-28	1445	42.0915	Thiotrichales	1637	47.6842	[Mogibacteriaceae]	1780	51.8497	Faecalibacterium	1688	49.1698
			WS4	450	13.1081	Sva0725	1425	41.5089	iii1-15	1635	47.626	Peptococcaceae	1765	51.4128	Arcobacter	1680	48.9368
			Crenarchaeota	439	12.7876	[Fimbriimonadia]	1422	41.4215	Gemmatales	1634	47.5969	Coriobacteriaceae	1761	51.2962	Dorea	1674	48.762
			Hyd24-12	407	11.8555	PRR-12	1413	41.1593	Nitrosomonadales	1626	47.3638	Christensenellaceae	1755	51.1215	[Eubacterium]	1671	48.6746
			Chlamydiae	381	11.0982	OM190	1395	40.635	Nitrospirales	1623	47.2764	Neisseriaceae	1747	50.8884	Mycobacterium	1669	48.6164
			BHI80-139	370	10.7777	[Spartobacteria]	1391	40.5185	SBla14	1623	47.2764	Bradyrhizobiaceae	1744	50.801	Bradyrhizobium	1668	48.5872
			LD1	336	9.78736	Ellin6529	1390	40.4894	Solibacterales	1619	47.1599	Actinomycetaceae	1733	50.4806	Dokdonella	1665	48.4999
			FCPU426	293	8.53481	Holophagae	1387	40.402	Planctomycetales	1618	47.1308	Cryomorphaceae	1729	50.3641	Phenylobacterium	1650	48.0629
			Deferribacteres	266	7.74833	TK17	1385	40.3437	Bdellovibrionales	1616	47.0725	Sinobacteraceae	1729	50.3641	Delftia	1635	47.626
			SAR406	265	7.7192	[Leptospirae]	1382	40.2563	Desulfobacterales	1614	47.0143	Turicibacteraceae	1729	50.3641	Diaphorobacter	1635	47.626
			[Caldithrix]	233	6.78707	TM7-3	1367	39.8194	SC-I-84	1606	46.7812	Anaerolinaceae	1722	50.1602	Collinsella	1627	47.393
			SC4	222	6.46665	Chloroflexi	1342	39.0912	Gaiellales	1605	46.7521	Pirellulaceae	1714	49.9272	Propionivibrio	1626	47.3638
			SBR1093	218	6.35013	TM7-1	1317	38.3629	Solirubrobacterales	1604	46.723	Methylocystaceae	1709	49.7815	Planctomyces	1618	47.1308
			NC10	178	5.18497	SC3	1281	37.3143	RB41	1601	46.6356	Phyllobacteriaceae	1703	49.6068	Microbacterium	1617	47.1017
			EM3	174	5.06845	TA18	1280	37.2852	Chromatiales	1578	45.9656	Aerococcaceae	1700	49.5194	Thermomonas	1617	47.1017
			AC1	159	4.63152	BSV26	1250	36.4113	Desulfuromonadales	1575	45.8782	Verrucomicrobiaceae	1700	49.5194	Rhodoferax	1611	46.9269
			TA06	154	4.48587	ABY1	1240	36.12	SBR1031	1563	45.5287	Burkholderiaceae	1684	49.0533	Bacillus	1603	46.6939
			AD3	126	3.67026	SJA-4	1218	35.4792	ASSO-13	1541	44.8879	Nocardioidaceae	1673	48.7329	Lactococcus	1601	46.6356
			TPD-58	111	3.23332	TK10	1216	35.4209	Opitutales	1539	44.8296	Mycobacteriaceae	1669	48.6164	Pseudoxanthomonas	1591	46.3443
			[Parvarchaeota]	95	2.76726	[Lentisphaeria]	1190	34.6636	Oceanospirillales	1521	44.3053	Saprospiraceae	1661	48.3833	Hyphomicrobium	1576	45.9074
			OP1	69	2.0099	koll11	1126	32.7993	Ellin329	1511	44.014	Nitrosomonadaceae	1626	47.3638	KD1-23	1575	45.8782
			Caldithrix	65	1.89339	GN15	1102	32.1002	BD7-3	1488	43.344	Planctomycetaceae	1618	47.1308	T78	1572	45.7909
			ZB3	61	1.77687	OPB41	1099	32.0128	Caldilineales	1477	43.0236	Eubacteriaceae	1617	47.1017	Stenotrophomonas	1551	45.1791
			KSB3	58	1.68948	Thermotogae	1099	32.0128	Ignavibacteriales	1477	43.0236	Hyphomonadaceae	1614	47.0143	Actinomyces	1549	45.1209
			WS2	41	1.19429	C6	1081	31.4885	Gemmatimonadales	1470	42.8197	Erythrobacteraceae	1611	46.9269	Nitrospira	1542	44.917
			MVP-21	28	0.815613	vadinHA49	1077	31.372	HOC36	1462	42.5867	Staphylococcaceae	1608	46.8395	Cloacibacterium	1541	44.8879
			WS5	25	0.728226	Deinococci	1054	30.702	SJA-36	1450	42.2371	Methylophilaceae	1601	46.6356	Sphingopyxis	1541	44.8879
			WS6	18	0.524323	Oscillatoriophycideae	1026	29.8864	Spirochaetales	1444	42.0623	Beijerinckiaceae	1592	46.3734	Proteiniclasticum	1526	44.4509
			GAL15	15	0.436936	OPB46	960	27.9639	JG30-KF-CM45	1443	42.0332	Desulfobulbaceae	1578	45.9656	Aquabacterium	1523	44.3635
			H-178	13	0.378678	BME43	957	27.8765	MLE1-12	1443	42.0332	Nitrospiraceae	1564	45.5578	Staphylococcus	1521	44.3053
			Aquificae	11	0.320419	SM2F11	956	27.8474	envOPS12	1428	41.5963	Piscirickettsiaceae	1553	45.2374	Gallicola	1520	44.2761
			Kazan-3B-28	10	0.29129	[Cloacamonae]	956	27.8474	Sva0725	1425	41.5089	Gemmataceae	1550	45.15	Leadbetterella	1518	44.2179
			Dictyoglomi	9	0.262161	ML635J-21	935	27.2357	MND1	1417	41.2759	Planococcaceae	1550	45.15	Desulfovibrio	1514	44.1014
			PAUC34f	6	0.174774	RF3	898	26.1579	Bifidobacteriales	1415	41.2176	Ellin6075	1549	45.1209	Gordonia	1513	44.0722
			MAT-CR-M4-B07	4	0.116516	SJA-176	889	25.8957	SHA-20	1399	40.7515	Gordoniaceae	1545	45.0044	Geobacter	1512	44.0431
			LCP-89	2	0.0582581	Elusimicrobia	888	25.8666	[Chthoniobacterales]	1391	40.5185	Intrasporangiaceae	1544	44.9752	Mesorhizobium	1510	43.9849
			Poribacteria	2	0.0582581	3BR-5F	870	25.3423	Holophagales	1387	40.402	Opitutaceae	1539	44.8296	Mycoplana	1508	43.9266
			AncK6	1	0.029129	MB-A2-108	836	24.3519	[Leptospirales]	1382	40.2563	Desulfovibrionaceae	1538	44.8005	Mycetocola	1503	43.7809
			[Thermi]	1054		OP8_1	826	24.0606	Phycisphaerales	1380	40.1981	Geobacteraceae	1532	44.6257	Lachnospira	1499	43.6644
						BB34	780	22.7207	CL500-15	1371	39.9359	Rickettsiaceae	1532	44.6257	Anaerovorax	1497	43.6062
						GKS2-174	769	22.4002	CCU21	1369	39.8777	Syntrophobacteraceae	1516	44.1596	Roseburia	1493	43.4897
						VC2_1_Bac22	738	21.4972	MIZ46	1359	39.5864	Nocardiaceae	1513	44.0722	Opitutus	1491	43.4314
						0319-6E2	733	21.3516	Methylococcales	1358	39.5572	Brucellaceae	1508	43.9266	Desulfobulbus	1486	43.2858
						NPL-UPA2	729	21.2351	LD1-PB3	1352	39.3825	SB-1	1507	43.8975	Catenibacterium	1484	43.2275
						Fibrobacteria	706	20.5651	mle1-48	1349	39.2951	Xanthobacteraceae	1502	43.7518	Salinibacterium	1484	43.2275
						ZB2	662	19.2834	Thiobacterales	1339	39.0038	Propionibacteriaceae	1495	43.5479	Dietzia	1480	43.111
						Acidobacteriia	599	17.4483	DRC31	1338	38.9747	[Acidaminobacteraceae]	1493	43.4897	Candidatus Accumulibacter	1477	43.0236
						PBS-25	596	17.3609	WD2101	1335	38.8873	Dietziaceae	1489	43.3731	Rhodococcus	1477	43.0236
						Methanomicrobia	584	17.0114	Gallionellales	1328	38.6834	Cellulomonadaceae	1483	43.1984	Niabella	1472	42.8779
						MVP-15	555	16.1666	Hydrogenophilales	1322	38.5086	Caldilineaceae	1477	43.0236	Uliginosibacterium	1471	42.8488
						S085	533	15.5258	[Fimbriimonadales]	1312	38.2173	Haliangiaceae	1476	42.9945	Dialister	1466	42.7032
						Methanobacteria	522	15.2054	[Roseiflexales]	1310	38.159	Isosphaeraceae	1470	42.8197	Bdellovibrio	1461	42.5575
						Thermoplasmata	516	15.0306	A21b	1302	37.926	Bdellovibrionaceae	1461	42.5575	Sulfuritalea	1450	42.2371
						BPC102	505	14.7102	GN03	1274	37.1104	A4b	1457	42.441	Propionicimonas	1447	42.1497
						PRR-11	500	14.5645	Halanaerobiales	1242	36.1783	Thiotrichaceae	1445	42.0915	Gemmatimonas	1444	42.0623
						Armatimonadia	469	13.6615	DS-100	1237	36.0326	Gemmatimonadaceae	1444	42.0623	SHD-231	1441	41.9749
						OPB54	464	13.5159	Procabacteriales	1230	35.8287	Ignavibacteriaceae	1444	42.0623	Ochrobactrum	1437	41.8584
						Chthonomonadetes	442	12.875	EW055	1225	35.6831	Spirochaetaceae	1444	42.0623	Leptotrichia	1436	41.8293
						OP11-4	438	12.7585	H39	1221	35.5666	C111	1441	41.9749	Amaricoccus	1433	41.7419
						BD1-5	437	12.7294	SHA-98	1203	35.0422	Marinilabiaceae	1440	41.9458	Polaromonas	1432	41.7128
						SBRH58	430	12.5255	SJA-15	1198	34.8966	Leptotrichiaceae	1439	41.9167	Runella	1432	41.7128
						Synechococcophycideae	419	12.2051	MKC10	1190	34.6636	BA008	1435	41.8002	Facklamia	1430	41.6545
						OP5	401	11.6807	PK329	1182	34.4305	mb2424	1435	41.8002	Thiothrix	1428	41.5963
						JS1	387	11.2729	PK29	1172	34.1392	Dethiosulfovibrionaceae	1434	41.771	Aquincola	1422	41.4215
						noFP_H4	386	11.2438	Stramenopiles	1162	33.8479	Microthrixaceae	1429	41.6254	Fusibacter	1420	41.3632
						SHA-26	374	10.8943	AKYG885	1158	33.7314	Bifidobacteriaceae	1414	41.1885	Pedomicrobium	1417	41.2759
						WCHB1-03	361	10.5156	Sediment-1	1148	33.4401	RB40	1403	40.868	Arthrobacter	1409	41.0428
						Chlamydiia	340	9.90387	GCA004	1134	33.0323	auto67_4W	1388	40.4311	Kaistobacter	1397	40.6933
						OS-K	311	9.05913	GMD14H09	1128	32.8576	[Chthoniobacteraceae]	1383	40.2855	Luteimonas	1397	40.6933
						TG3	294	8.56394	KD8-87	1127	32.8284	Holophagaceae	1382	40.2563	Curvibacter	1396	40.6641
						028H05-P-BN-P5	293	8.53481	PHOS-HD29	1110	32.3332	Pseudonocardiaceae	1379	40.1689	Bifidobacterium	1394	40.6059
						[Rhodothermi]	289	8.41829	GIF10	1109	32.3041	Bacteriovoracaceae	1373	39.9942	Parabacteroides	1394	40.6059
						Thaumarchaeota	285	8.30178	CW040	1100	32.0419	Synergistaceae	1373	39.9942	Janibacter	1384	40.3146
						OP11-2	280	8.15613	Thermotogales	1099	32.0128	Coxiellaceae	1367	39.8194	Azospira	1380	40.1981
						Rubrobacteria	277	8.06874	CV90	1070	31.1681	Chromatiaceae	1361	39.6446	Caldilinea	1380	40.1981
						SHA-37	275	8.01049	Kiloniellales	1058	30.8185	Legionellaceae	1361	39.6446	Giesbergeria	1376	40.0816
						Deferribacteres	266	7.74833	I025	1033	30.0903	Aurantimonadaceae	1360	39.6155	Gemmata	1367	39.8194
						AB16	265	7.7192	d113	1031	30.032	Polyangiaceae	1347	39.2368	02d06	1362	39.6738
						DA052	253	7.36965	Deinococcales	1019	29.6825	Helicobacteraceae	1340	39.0329	Lysobacter	1361	39.6446
						OP11-3	253	7.36965	YS2	1013	29.5077	Leuconostocaceae	1337	38.9455	Phycicoccus	1357	39.5281
						Nostocophycideae	244	7.10749	agg27	991	28.8669	[Paraprevotellaceae]	1336	38.9164	Simplicispira	1357	39.5281
						Dehalococcoidetes	242	7.04923	Z20	984	28.663	Gallionellaceae	1328	38.6834	Knoellia	1353	39.4116
						KSB1	233	6.78707	Natranaerobiales	978	28.4882	S24-7	1325	38.596	Leptothrix	1344	39.1494
						Endomicrobia	228	6.64142	[Marinicellales]	963	28.0513	Syntrophaceae	1325	38.596	Bulleidia	1341	39.062
						WCHB1-64	222	6.46665	IS-44	959	27.9348	Geodermatophilaceae	1322	38.5086	Erythrobacter	1335	38.8873
						MCG	217	6.321	[Cloacamonales]	956	27.8474	Hydrogenophilaceae	1322	38.5086	PSB-M-3	1335	38.8873
						[Brachyspirae]	217	6.321	PB19	946	27.5561	Sanguibacteraceae	1320	38.4503	Treponema	1335	38.8873
						VHS-B5-50	208	6.05884	Ardenscatenales	926	26.9735	Methylobacteriaceae	1315	38.3047	Pleomorphomonas	1334	38.8581
						Ktedonobacteria	206	6.00058	Thermoanaerobacterales	921	26.8278	R4-41B	1306	38.0425	vadinCA02	1334	38.8581
						OP11-1	198	5.76755	ML615J-28	898	26.1579	EB1017	1302	37.926	Micrococcus	1331	38.7708
						OP8_2	193	5.62191	Chroococcales	893	26.0122	[Fimbriimonadaceae]	1300	37.8678	Pirellula	1329	38.7125
						[Methylacidiphilae]	189	5.50539	pLW-97	886	25.8083	125ds10	1299	37.8386	Cellulomonas	1327	38.6542
						Nitriliruptoria	181	5.27236	WCHB1-50	877	25.5462	Nannocystaceae	1293	37.6639	Vitreoscilla	1326	38.6251
						GN05	163	4.74803	A31	874	25.4588	Nakamurellaceae	1290	37.5765	Dok59	1325	38.596
						12-24	156	4.54413	MBA08	872	25.4005	[Kouleothrixaceae]	1290	37.5765	Kaistia	1323	38.5377
						BD4-9	156	4.54413	AKYG1722	836	24.3519	OM60	1286	37.4599	Methylosinus	1321	38.4795
						TA06	143	4.16545	0319-7L14	825	24.0315	Micromonosporaceae	1284	37.4017	Thiobacillus	1320	38.4503
						Chlorobia	138	4.01981	Acidithiobacillales	822	23.9441	Brevibacteriaceae	1281	37.3143	Azoarcus	1319	38.4212
						[Brocadiae]	128	3.72852	Streptophyta	798	23.245	Streptomycetaceae	1279	37.256	Sanguibacter	1319	38.4212
						MBGA	124	3.612	DH61	792	23.0702	Gaiellaceae	1274	37.1104	Gallionella	1318	38.3921
						BD7-11	120	3.49548	RsaHF231	778	22.6624	Dermabacteraceae	1269	36.9648	Caulobacter	1317	38.3629
						Gitt-GS-136	120	3.49548	NB1-j	771	22.4585	Frankiaceae	1267	36.9065	Pseudoclavibacter	1316	38.3338
						[Brevinematae]	117	3.4081	Chlorophyta	758	22.0798	Promicromonosporaceae	1265	36.8482	Anaerostipes	1312	38.2173
						RB25	115	3.34984	RB046	737	21.4681	Leptospiraceae	1258	36.6443	Prosthecobacter	1312	38.2173
						Acidobacteria-5	111	3.23332	PHOS-HE93	702	20.4486	Tsukamurellaceae	1254	36.5278	vadinHB04	1308	38.1008
						KIST-JJY010	111	3.23332	FAC87	686	19.9825	KSB4	1253	36.4987	Slackia	1304	37.9843
						JL-ETNP-Z39	110	3.20419	S0208	677	19.7204	Kineosporiaceae	1253	36.4987	Tessaracoccus	1302	37.926
						TTA-B1	109	3.17507	B97	655	19.0795	Halomonadaceae	1251	36.4404	Aminobacter	1295	37.7221
						ABS-6	100	2.9129	Blgi18	647	18.8465	Halanaerobiaceae	1240	36.12	Allochromatium	1293	37.6639
						[Parvarchaea]	94	2.73813	Victivallales	617	17.9726	Crenotrichaceae	1234	35.9452	Blvii28	1293	37.6639
						Gemm-5	90	2.62161	WCHB1-41	602	17.5357	Procabacteriaceae	1226	35.7122	Haliscomenobacter	1293	37.6639
						Mb-NB09	81	2.35945	OPB72	601	17.5066	Syntrophomonadaceae	1223	35.6248	Luteolibacter	1291	37.6056
						PAUC37f	76	2.21381	Pla1	601	17.5066	OM27	1214	35.3627	Phascolarctobacterium	1286	37.4599
						MBGB	73	2.12642	Acidobacteriales	599	17.4483	UD5	1192	34.7218	Sarcina	1286	37.4599
						WM88	69	2.0099	Oscillatoriales	596	17.3609	Dermatophilaceae	1186	34.547	Brevibacterium	1281	37.3143
						Caldithrixae	65	1.89339	Spirobacillales	590	17.1861	Desulfobacteraceae	1180	34.3723	Steroidobacter	1276	37.1687
						OPB14	65	1.89339	Gemellales	582	16.9531	Alteromonadaceae	1178	34.314	A17	1272	37.0521
						Gemm-2	58	1.68948	OPB54	581	16.924	Dolo_23	1151	33.5275	Cryocola	1272	37.0521
						IIB17	58	1.68948	MSBL9	569	16.5744	Caldicoprobacteraceae	1149	33.4693	Demequina	1265	36.8482
						JG37-AG-4	55	1.6021	FAC88	566	16.487	0319-6G20	1136	33.0906	Tetrasphaera	1265	36.8482
						F38	54	1.57297	SHA-1	558	16.254	oc28	1121	32.6537	Veillonella	1263	36.79
						Caldisericia	50	1.45645	PL-11B10	555	16.1666	Actinosynnemataceae	1117	32.5371	Granulicatella	1262	36.7609
						SAR202	47	1.36906	Chloroflexales	544	15.8462	Bartonellaceae	1113	32.4206	Aeromicrobium	1260	36.7026
						TM1	47	1.36906	Methanomicrobiales	537	15.6423	Thermotogaceae	1099	32.0128	Candidatus Microthrix	1258	36.6443
						CK-1C4-19	43	1.25255	Methanobacteriales	522	15.2054	Williamsiaceae	1091	31.7798	Nannocystis	1258	36.6443
						Pla3	42	1.22342	E2	516	15.0306	PRR-10	1076	31.3428	GW-34	1257	36.6152
						SHA-109	41	1.19429	Methanosarcinales	515	15.0015	kpj58rc	1076	31.3428	Lautropia	1248	36.353
						Thermoprotei	41	1.19429	PYR10d3	495	14.4189	Beutenbergiaceae	1073	31.2555	Kocuria	1244	36.2365
						Gemm-3	40	1.16516	Vibrionales	495	14.4189	Rhodobiaceae	1064	30.9933	Balneimonas	1243	36.2074
						S035	35	1.01952	Fibrobacterales	491	14.3024	Sporichthyaceae	1055	30.7311	Brachybacterium	1241	36.1491
						GN07	28	0.815613	WCHB1-81	468	13.6324	Paenibacillaceae	1053	30.6729	Acetobacterium	1240	36.12
						Pla4	26	0.757355	Armatimonadales	464	13.5159	lheB3-7	1037	30.2068	Crenothrix	1234	35.9452
						[Thermobacula]	24	0.699097	CFB-26	464	13.5159	Pelagibacteraceae	1028	29.9447	Nocardioides	1229	35.7996
						C0119	22	0.640839	RF32	462	13.4576	[Bryobacteraceae]	1027	29.9155	Fluviicola	1228	35.7705
						MSBL6	16	0.466065	Sphaerochaetales	462	13.4576	Ellin515	1025	29.8573	Rothia	1225	35.6831
						Zetaproteobacteria	15	0.436936	MVS-40	437	12.7294	Desulfomicrobiaceae	1011	29.4495	Tsukamurella	1224	35.6539
						ODP123	14	0.407807	TP122	437	12.7294	Desulfuromonadaceae	1008	29.3621	Syntrophomonas	1223	35.6248
						SHA-114	14	0.407807	GW-28	427	12.4381	[Barnesiellaceae]	1007	29.3329	Megasphaera	1222	35.5957
						Aquificae	11	0.320419	Acholeplasmatales	422	12.2925	AK1AB1_02E	970	28.2552	Streptomyces	1221	35.5666
						EC1113	11	0.320419	S1198	403	11.739	ACK-M1	967	28.1678	Pseudoramibacter_Eubacterium	1218	35.4792
						SC72	11	0.320419	Ellin5290	397	11.5642	[Marinicellaceae]	963	28.0513	Methylobacterium	1216	35.4209
						Dictyoglomia	9	0.262161	BA021	381	11.0982	Myxococcaceae	956	27.8474	Verrucomicrobium	1216	35.4209
						AT-s54	8	0.233032	MVS-107	376	10.9525	R4-45B	952	27.7308	Luteococcus	1214	35.3627
						B142	8	0.233032	IIb	373	10.8651	[Cloacamonaceae]	950	27.6726	Brevundimonas	1211	35.2753
						Gloeobacterophycideae	8	0.233032	VC38	361	10.5156	Solirubrobacteraceae	933	27.1774	Propionibacterium	1207	35.1588
						SHAB590	8	0.233032	WCHB1-02	355	10.3408	Solibacteraceae	932	27.1483	Beijerinckia	1206	35.1296
						SM1A07	8	0.233032	Chlamydiales	340	9.90387	Conexibacteraceae	927	27.0026	Sinorhizobium	1195	34.8092
						MD2896-B26	7	0.203903	CCM11a	335	9.75823	Ardenscatenaceae	926	26.9735	Arsenicicoccus	1192	34.7218
						MD2902-B50	7	0.203903	Pasteurellales	318	9.26304	D2	923	26.8861	HA73	1192	34.7218
						[Micrarchaea]	7	0.203903	OPB95	311	9.05913	[Exiguobacteraceae]	915	26.6531	Polynucleobacter	1184	34.4888
						At12OctB3	6	0.174774	258ds10	302	8.79697	Fusobacteriaceae	912	26.5657	Epulopiscium	1183	34.4597
						MAT-CR-H3-D11	6	0.174774	MBNT15	302	8.79697	Dermacoccaceae	908	26.4492	Arthrospira	1174	34.1975
						P2-11E	6	0.174774	TG3-1	294	8.56394	AKIW874	905	26.3618	Anaerospora	1173	34.1684
						SBZC_2415	6	0.174774	[Rhodothermales]	289	8.41829	Ruaniaceae	901	26.2453	Sulfurospirillum	1173	34.1684
						OP2	4	0.116516	Rubrobacterales	277	8.06874	Xenococcaceae	875	25.4879	WCHB1-05	1173	34.1684
						bOHTK-109	4	0.116516	Elusimicrobiales	275	8.01049	S47	871	25.3714	Vagococcus	1164	33.9062
						A712011	3	0.0873871	HTCC2188	270	7.86484	Patulibacteraceae	870	25.3423	Paucibacter	1161	33.8188
						GAL08	3	0.0873871	Deferribacterales	266	7.74833	EB1003	862	25.1092	Terracoccus	1160	33.7897
						Halobacteria	3	0.0873871	SHA-124	265	7.7192	Gracilibacteraceae	855	24.9053	Bosea	1155	33.644
						SL56	3	0.0873871	OPB11	263	7.66094	mitochondria	851	24.7888	Caldicoprobacter	1149	33.4693
						BS119	2	0.0582581	BSA2B-08	262	7.63181	Dehalobacteriaceae	822	23.9441	Geothrix	1149	33.4693
						EC214	2	0.0582581	DS-18	252	7.34052	Syntrophorhabdaceae	817	23.7984	Microlunatus	1147	33.411
						Gemm-4	2	0.0582581	Ellin6513	248	7.224	Rs-045	811	23.6237	Leuconostoc	1135	33.0615
						OS-L	2	0.0582581	Desulfarculales	245	7.13662	Cyclobacteriaceae	796	23.1867	Pseudochrobactrum	1130	32.9158
						SAW1_B44	2	0.0582581	Chthonomonadales	240	6.99097	Bogoriellaceae	739	21.5264	Wautersiella	1130	32.9158
						AHT28	1	0.029129	Synechococcales	240	6.99097	Iamiaceae	738	21.4972	Janthinobacterium	1129	32.8867
						DSEG	1	0.029129	Pseudanabaenales	239	6.96184	SHA-31	712	20.7399	Xylophilus	1123	32.7119
						Gemm-6	1	0.029129	B110	230	6.69968	Anaerobrancaceae	708	20.6234	Friedmanniella	1118	32.5663
						HDBW-WB69	1	0.029129	Nostocales	230	6.69968	[Odoribacteraceae]	678	19.7495	Turneriella	1118	32.5663
						MJK10	1	0.029129	32-20	222	6.46665	Trueperaceae	674	19.633	Amycolatopsis	1114	32.4498
						Methanococci	1	0.029129	Dehalococcoidales	221	6.43752	Deinococcaceae	672	19.5747	Legionella	1111	32.3624
						SBYW_2184	1	0.029129	SJA-22	218	6.35013	wb1_P06	655	19.0795	Syntrophus	1104	32.1585
						wb1-A12	17		[Brachyspirales]	217	6.321	Sediment-4	648	18.8756	Acidaminococcus	1096	31.9254
									GW-22	216	6.29187	ML1228J-1	640	18.6426	Actinoplanes	1092	31.8089
									pGrfC26	215	6.26274	Thermovirgaceae	640	18.6426	Xanthobacter	1092	31.8089
									noFP_H7	212	6.17536	Victivallaceae	617	17.9726	Williamsia	1091	31.7798
									Puniceicoccales	211	6.14623	JTB38	616	17.9435	[Clostridium]	1074	31.2846
									MSBL3	210	6.1171	Anaerobaculaceae	610	17.7687	Kouleothrix	1067	31.0807
									mle1-8	209	6.08797	Phormidiaceae	596	17.3609	Erysipelothrix	1061	30.9059
									MVP-88	207	6.02971	Jonesiaceae	577	16.8075	Rhodocyclus	1040	30.2942
									SHA-43	204	5.94232	Thiobacteraceae	567	16.5162	Alicycliphilus	1035	30.1486
									Cenarchaeales	203	5.9132	koll13	559	16.2831	Mogibacterium	1035	30.1486
									Nitrososphaerales	197	5.73842	Thermoactinomycetaceae	537	15.6423	Pedobacter	1035	30.1486
									N1423WL	193	5.62191	Thermodesulfobiaceae	525	15.2927	Dysgonomonas	1032	30.0612
									GAB-B06	189	5.50539	TIBD11	524	15.2636	Peptococcus	1031	30.032
									Thermogemmatisporales	173	5.03932	Chloroflexaceae	511	14.8849	Leptospira	1027	29.9155
									d153	168	4.89368	Methanobacteriaceae	511	14.8849	Afipia	1020	29.7116
									Thiohalorhabdales	166	4.83542	RFP12	492	14.3315	Sedimentibacter	1019	29.6825
									SBYZ_6080	159	4.63152	[Methanomassiliicoccaceae]	475	13.8363	Cytophaga	1018	29.6534
									Euzebyales	158	4.60239	Cryptosporangiaceae	470	13.6906	Flavihumibacter	1018	29.6534
									WCHB1-07	157	4.57326	TTA_B6	470	13.6906	Cellulosimicrobium	1011	29.4495
									KD3-145	143	4.16545	Fibrobacteraceae	469	13.6615	Desulfomicrobium	1011	29.4495
									Chlorobiales	138	4.01981	At425_EubF1	468	13.6324	Flavisolibacter	1010	29.4203
									JH-WHS47	138	4.01981	Armatimonadaceae	464	13.5159	Millisia	998	29.0708
									AKAU3564	133	3.87416	Aminiphilaceae	462	13.4576	N09	998	29.0708
									PBS-III-9	133	3.87416	Sphaerochaetaceae	462	13.4576	Adlercreutzia	991	28.8669
									Brocadiales	128	3.72852	Methanomicrobiaceae	459	13.3702	Pseudonocardia	991	28.8669
									K2-4-19	125	3.64113	Halothiobacillaceae	447	13.0207	Methyloversatilis	981	28.5756
									NRP-J	123	3.58287	Thermoanaerobacteraceae	441	12.8459	Luteimicrobium	980	28.5465
									MWH-UniP1	121	3.52461	Pseudoalteromonadaceae	438	12.7585	Piscicoccus	977	28.4591
									[Entotheonellales]	115	3.34984	Acidobacteriaceae	430	12.5255	Plesiocystis	976	28.4299
									NKB15	114	3.32071	Methanosarcinaceae	423	12.3216	Actinotalea	966	28.1387
									Thermales	110	3.20419	Acholeplasmataceae	422	12.2925	Shuttleworthia	965	28.1095
									YC-E6	110	3.20419	ZA3409c	422	12.2925	Crocinitomix	964	28.0804
									Herpetosiphonales	104	3.02942	GZKB119	420	12.2342	Tissierella_Soehngenia	946	27.5561
									34P16	103	3.00029	WCHB1-25	415	12.0886	Aerococcus	941	27.4104
									11-24	95	2.76726	Koribacteraceae	414	12.0594	Sediminibacterium	936	27.2648
									S-70	89	2.59248	[Chromatiaceae]	411	11.972	K82	934	27.2065
									[Cerasicoccales]	89	2.59248	Ectothiorhodospiraceae	409	11.9138	Sebaldella	933	27.1774
									FS117-23B-02	83	2.41771	SJA-101	409	11.9138	Dyadobacter	930	27.09
									GIF9	76	2.21381	Methylococcaceae	407	11.8555	Ardenscatena	926	26.9735
									B07_WMSP1	72	2.09729	p-2534-18B5	400	11.6516	DA101	922	26.857
									Methylacidiphilales	71	2.06816	HTCC2188	398	11.5934	Kineosphaera	920	26.7987
									AKIW781	65	1.89339	Thermomonosporaceae	393	11.4477	Caloramator	914	26.6239
									Caldithrixales	65	1.89339	Streptosporangiaceae	374	10.8943	Sorangium	914	26.6239
									AF420338	63	1.83513	Shewanellaceae	371	10.8069	Oryzihumus	913	26.5948
									C20	61	1.77687	AKIW659	365	10.6321	Sutterella	911	26.5366
									SB-34	59	1.71861	Methanosaetaceae	346	10.0786	Albidovulum	909	26.4783
									SM1D11	58	1.68948	Yaniellaceae	342	9.96213	Burkholderia	908	26.4492
									S-BQ2-57	56	1.63123	Alcanivoracaceae	327	9.5252	Dermacoccus	908	26.4492
									Sva0853	56	1.63123	Gemellaceae	326	9.49607	Eggerthella	895	26.0705
									Ktedonobacterales	55	1.6021	Pasteurellaceae	318	9.26304	Exiguobacterium	895	26.0705
									Anaeroplasmatales	54	1.57297	SHBZ1169	317	9.23391	Lutibacterium	893	26.0122
									M2PT2-76	54	1.57297	Flammeovirgaceae	314	9.14652	Anaerolinea	891	25.954
									Haloplasmatales	53	1.54384	Chlamydomonadaceae	309	9.00087	Inquilinus	889	25.8957
									YLA114	52	1.51471	EtOH8	301	8.76784	Nesterenkonia	884	25.7501
									Caldisericales	50	1.45645	TSCOR003-O20	294	8.56394	Shinella	853	24.8471
									Micrococcales	50	1.45645	Methanoregulaceae	293	8.53481	Pelosinus	837	24.381
									PeHg47	48	1.39819	Kiloniellaceae	287	8.36003	Butyrivibrio	834	24.2936
									WCHD3-30	46	1.33994	[Thermodesulfovibrionaceae]	282	8.21439	Anaerofustis	820	23.8858
									NRA6	39	1.13603	JdFBGBact	278	8.09787	Psychrobacter	818	23.8276
									Arctic96B-7	37	1.07777	Rubrobacteraceae	277	8.06874	Blastomonas	817	23.7984
									LD1-PA13	34	0.990387	Cystobacterineae	276	8.03962	Agrococcus	815	23.7402
									Stigonematales	32	0.932129	Oceanospirillaceae	275	8.01049	[Prevotella]	814	23.711
									BPC076	31	0.903	Pelobacteraceae	273	7.95223	Labrys	812	23.6528
									R76-B128	29	0.844742	Deferribacteraceae	266	7.74833	Mitsuokella	800	23.3032
									Tremblayales	29	0.844742	Succinivibrionaceae	265	7.7192	Fimbriimonas	798	23.245
									Haptophyceae	27	0.786484	Alicyclobacillaceae	259	7.54442	Rhodanobacter	798	23.245
									Nitriliruptorales	25	0.728226	Desulfarculaceae	245	7.13662	Acidaminobacter	796	23.1867
									SB-45	25	0.728226	Chthonomonadaceae	240	6.99097	Jeotgalicoccus	790	23.0119
									p04_C01	25	0.728226	Parachlamydiaceae	240	6.99097	cc_115	786	22.8954
									Sphaerobacterales	24	0.699097	Methanospirillaceae	239	6.96184	Chelatococcus	784	22.8372
									[Thermobaculales]	24	0.699097	Pseudanabaenaceae	237	6.90358	Paenibacillus	782	22.7789
									Desulfurellales	23	0.669968	Nocardiopsaceae	231	6.72881	Actinokineospora	775	22.575
									Kordiimonadales	21	0.61171	WSA2	224	6.52491	Candidatus Xiphinematobacter	774	22.5459
									Cardiobacteriales	20	0.582581	Nostocaceae	223	6.49578	Xylanimicrobium	774	22.5459
									Ucn15732	20	0.582581	SBYG_4172	219	6.37926	Carnobacterium	765	22.2837
									Euglenozoa	19	0.553452	Brachyspiraceae	217	6.321	Streptacidiphilus	764	22.2546
									LF030	17	0.495194	Hahellaceae	215	6.26274	Candidatus Rhodoluna	760	22.1381
									[Brevinematales]	16	0.466065	Puniceicoccaceae	211	6.14623	Erwinia	758	22.0798
									Mariprofundales	15	0.436936	SUP05	210	6.1171	Alkaliphilus	752	21.905
									Methylomirabiliales	15	0.436936	Trebouxiophyceae	206	6.00058	PD-UASB-13	750	21.8468
									BPC015	14	0.407807	Dehalococcoidaceae	197	5.73842	Verminephrobacter	750	21.8468
									ZA3648c	14	0.407807	Nitrososphaeraceae	197	5.73842	Anaeromyxobacter	745	21.7011
									Mycoplasmatales	13	0.378678	Methanocorpusculaceae	196	5.70929	Litorilinea	744	21.672
									CAB-I	12	0.349548	Synechococcaceae	196	5.70929	Deefgea	742	21.6137
									DTB120	12	0.349548	VC21_Bac22	192	5.59278	Pilimelia	742	21.6137
									Entomoplasmatales	12	0.349548	0319-6A21	191	5.56365	Georgenia	739	21.5264
									YJF2-48	12	0.349548	Acidithiobacillaceae	185	5.38887	Neisseria	737	21.4681
									Aquificales	11	0.320419	Idiomarinaceae	185	5.38887	Lachnobacterium	736	21.439
									JG30-KF-AS9	11	0.320419	Listeriaceae	184	5.35974	Atopobium	735	21.4098
									Thermoplasmatales	11	0.320419	[Balneolaceae]	178	5.18497	Megamonas	735	21.4098
									B10	10	0.29129	Thermogemmatisporaceae	173	5.03932	Kaistibacter	734	21.3807
									SAR324	10	0.29129	Cenarchaeaceae	170	4.95194	W22	726	21.1477
									T8-B82	10	0.29129	211ds20	166	4.83542	Salana	724	21.0894
									Cryptophyta	9	0.262161	RF16	166	4.83542	Sulfuricurvum	724	21.0894
									Dictyoglomales	9	0.262161	Euzebyaceae	158	4.60239	Iamia	723	21.0603
									FW68	9	0.262161	MVS-65	150	4.36936	Azovibrio	719	20.9438
									WCHB1-15	9	0.262161	Phycisphaeraceae	150	4.36936	Afifella	716	20.8564
									Gloeobacterales	8	0.233032	TK06	145	4.22371	Erythromicrobium	713	20.769
									SHUX583	8	0.233032	[Pedosphaeraceae]	142	4.13632	Roseomonas	697	20.3029
									A-2AF	7	0.203903	Chlorobiaceae	138	4.01981	Desulfococcus	696	20.2738
									A89	7	0.203903	Vibrionaceae	138	4.01981	Rubellimicrobium	690	20.099
									CPla-3	7	0.203903	F16	135	3.93242	Arenimonas	689	20.0699
									E29	7	0.203903	Sporolactobacillaceae	130	3.78678	Curtobacterium	689	20.0699
									[Micrarchaeles]	7	0.203903	Brocadiaceae	128	3.72852	C39	687	20.0117
									B12-WMSP1	6	0.174774	Rhodothermaceae	117	3.4081	Peptoniphilus	683	19.8951
									SS1-B-03-39	6	0.174774	Symbiobacteriaceae	114	3.32071	Hyphomonas	680	19.8077
									MSB-1E9	5	0.145645	Thermaceae	110	3.20419	Dehalobacterium	676	19.6912
									RCP1-48	5	0.145645	Ellin517	109	3.17507	Sulfurimonas	675	19.6621
									SSS58A	5	0.145645	[Melioribacteraceae]	106	3.08768	Microvirgula	674	19.633
									AK31	4	0.116516	HTCC2089	102	2.97116	Pelotomaculum	673	19.6038
									C114	4	0.116516	Acidimicrobiaceae	99	2.88378	Brooklawnia	666	19.3999
									HMMVPog-54	4	0.116516	Ellin5301	89	2.59248	Roseateles	663	19.3126
									MIZ17	4	0.116516	[Cerasicoccaceae]	89	2.59248	Deinococcus	654	19.0504
									WM105	4	0.116516	Rarobacteraceae	85	2.47597	S1	654	19.0504
									Arctic97B-4	3	0.0873871	Rhabdochlamydiaceae	85	2.47597	Cellvibrio	652	18.9921
									Halobacteriales	3	0.0873871	ML635J-40	81	2.35945	Desulfobacter	651	18.963
									MAT-CR-H2-G03	3	0.0873871	Elusimicrobiaceae	77	2.24294	Arcanobacterium	650	18.9339
									EC94	2	0.0582581	Francisellaceae	75	2.18468	Roseococcus	650	18.9339
									Ellin7246	2	0.0582581	OCS155	72	2.09729	Azorhizobium	643	18.73
									IndB3-24	2	0.0582581	JTB215	71	2.06816	Thiomonas	643	18.73
									LG048	2	0.0582581	SHA-116	71	2.06816	Parvibaculum	642	18.7008
									Lentisphaerales	2	0.0582581	Chlamydiaceae	69	2.0099	Methylotenera	641	18.6717
									MSB-5B5	2	0.0582581	SAGMA-X	69	2.0099	Rhodovastum	639	18.6135
									TK10	2	0.0582581	CW-1	68	1.98077	Desulforhopalus	638	18.5843
									UA01	2	0.0582581	YAB3B13	67	1.95165	Modestobacter	636	18.5261
									[Chloracidobacterales]	2	0.0582581	Saccharospirillaceae	66	1.92252	Tepidimonas	634	18.4678
									ArcA07	1	0.029129	[Entotheonellaceae]	66	1.92252	Phyllobacterium	628	18.293
									BB36	1	0.029129	FFCH4570	63	1.83513	Coprobacillus	624	18.1765
									Cercozoa	1	0.029129	Cohaesibacteraceae	62	1.806	Desulfosporosinus	624	18.1765
									MOB121	1	0.029129	BA059	61	1.77687	Spirochaeta	609	17.7396
									Methanocellales	1	0.029129	Criblamydiaceae	57	1.66036	Candidatus Aquiluna	606	17.6522
									Methanococcales	1	0.029129	SC3-41	56	1.63123	Nocardia	604	17.5939
									Salinisphaerales	1	0.029129	Ktedonobacteraceae	55	1.6021	Akkermansia	602	17.5357
									Thermodesulfobacteriales	1	0.029129	Oscillochloridaceae	55	1.6021	Rhizobium	602	17.5357
									[Borreliales]	1	0.029129	Anaeroplasmataceae	54	1.57297	Nostocoida	595	17.3318
									wb1_H11	57		Haloplasmataceae	53	1.54384	Sporosarcina	589	17.157
												A1-B1	52	1.51471	Anaerococcus	588	17.1279
												PAUC26f	50	1.45645	Candidatus Solibacter	584	17.0114
												Chamaesiphonaceae	48	1.39819	Enhydrobacter	582	16.9531
												BS11	45	1.31081	Sphingobacterium	582	16.9531
												Simkaniaceae	45	1.31081	Rathayibacter	580	16.8948
												Caldisericaceae	44	1.28168	Clavibacter	568	16.5453
												Colwelliaceae	43	1.25255	Nitrosomonas	568	16.5453
												Oleiphilaceae	43	1.25255	Paraprevotella	567	16.5162
												SAR324	43	1.25255	Azospirillum	561	16.3414
												NB1-i	42	1.22342	RS62	559	16.2831
												Microcystaceae	38	1.1069	Ferruginibacter	552	16.0792
												A714017	36	1.04865	Peptostreptococcus	549	15.9918
												Actinospicaceae	36	1.04865	Yonghaparkia	549	15.9918
												Cyanobacteriaceae	36	1.04865	Sterolibacterium	548	15.9627
												Endozoicimonaceae	36	1.04865	Fusobacterium	547	15.9336
												Marine group II	35	1.01952	Lentzea	541	15.7588
												[Leptospirillaceae]	34	0.990387	Pythium	541	15.7588
												[Roseiflexaceae]	33	0.961258	HB2-32-21	539	15.7006
												Rivulariaceae	32	0.932129	Skermanella	537	15.6423
												PK34	31	0.903	Blastococcus	531	15.4675
												[Amoebophilaceae]	31	0.903	Citrobacter	530	15.4384
												ANME-2D	29	0.844742	Anaerobaculum	528	15.3801
												DHVEG-1	29	0.844742	Coprothermobacter	525	15.2927
												Glycomycetaceae	28	0.815613	Phormidium	523	15.2345
												MND4	28	0.815613	Lampropedia	522	15.2054
												Cystobacteraceae	27	0.786484	Kineococcus	512	14.9141
												Thiohalorhabdaceae	27	0.786484	Succiniclasticum	511	14.8849
												Nitriliruptoraceae	25	0.728226	Klebsiella	509	14.8267
												[Thermobaculaceae]	24	0.699097	Weissella	505	14.7102
												Waddliaceae	23	0.669968	Prauserella	502	14.6228
												Sulfobacillaceae	20	0.582581	Segniliparus	500	14.5645
												Mamiellaceae	17	0.495194	Chloronema	499	14.5354
												FW	16	0.466065	Chondromyces	497	14.4771
												Cardiobacteriaceae	15	0.436936	RFN20	496	14.448
												Mariprofundaceae	15	0.436936	Tepidimicrobium	496	14.448
												Methylomirabiliaceae	15	0.436936	Truepera	491	14.3024
												NS9	15	0.436936	Geodermatophilus	490	14.2732
												AEGEAN_185	14	0.407807	Achromobacter	487	14.1858
												ntu14	14	0.407807	Kitasatospora	487	14.1858
												Mycoplasmataceae	13	0.378678	Oerskovia	485	14.1276
												NS11-12	13	0.378678	Rummeliibacillus	484	14.0985
												Kordiimonadaceae	12	0.349548	Aquimonas	481	14.0111
												5B-12	11	0.320419	Candidatus Portiera	479	13.9528
												Actinopolysporaceae	11	0.320419	Gracilibacter	477	13.8946
												Picrophilaceae	11	0.320419	Longilinea	477	13.8946
												Psychromonadaceae	11	0.320419	Desulfotomaculum	475	13.8363
												Desulfonatronumaceae	10	0.29129	Finegoldia	471	13.7198
												FFCH7168	10	0.29129	Tolumonas	470	13.6906
												Gomphosphaeriaceae	10	0.29129	Perlucidibaca	469	13.6615
												OTUb7	10	0.29129	YRC22	469	13.6615
												4-29	9	0.262161	Rickettsia	465	13.545
												Chroococcaceae	9	0.262161	Lutibacter	462	13.4576
												Dictyoglomaceae	9	0.262161	Butyricimonas	460	13.3994
												OPB35	9	0.262161	Chthoniobacter	460	13.3994
												CV106	8	0.233032	Lysinibacillus	457	13.312
												Gloeobacteraceae	8	0.233032	Z-35	457	13.312
												Holosporaceae	8	0.233032	C1_B004	450	13.1081
												Nitrospinaceae	8	0.233032	Rhodobaca	449	13.0789
												OPB3	8	0.233032	Methanoculleus	447	13.0207
												Tremblayaceae	8	0.233032	Agromyces	446	12.9916
												Marine group III	7	0.203903	Methanobrevibacter	446	12.9916
												Pasteuriaceae	7	0.203903	E6	445	12.9624
												AEGEAN_112	6	0.174774	Alcaligenes	444	12.9333
												Aquificaceae	6	0.174774	Kosmotoga	443	12.9042
												Carboxydocellaceae	6	0.174774	Mitsuaria	443	12.9042
												Desulfohalobiaceae	6	0.174774	Segetibacter	443	12.9042
												J115	6	0.174774	Nitratireductor	442	12.875
												Acaryochloridaceae	5	0.145645	Roseivivax	442	12.875
												B122	5	0.145645	Sphaerochaeta	440	12.8168
												Hydrogenothermaceae	5	0.145645	Sphingosinicella	440	12.8168
												LD1-PA34	5	0.145645	u114	436	12.7003
												LD19	5	0.145645	Couchioplanes	429	12.4964
												Caldithrixaceae	4	0.116516	Magnetospirillum	428	12.4672
												[Thermicanaceae]	4	0.116516	Odoribacter	428	12.4672
												Blattabacteriaceae	3	0.0873871	Aequorivita	427	12.4381
												Caldicellulosiruptoraceae	3	0.0873871	Syntrophobacter	424	12.3507
												Entomoplasmataceae	3	0.0873871	Catellatospora	416	12.1177
												Halobacteriaceae	3	0.0873871	Myroides	414	12.0594
												Heliobacteriaceae	3	0.0873871	Serratia	413	12.0303
												MSBL8	3	0.0873871	Fibrobacter	412	12.0012
												ANME-2c	2	0.0582581	Methanomassiliicoccus	412	12.0012
												Anaplasmataceae	2	0.0582581	Ureibacillus	411	11.972
												D002025C03	2	0.0582581	Pimelobacter	409	11.9138
												MAT-CR-H6-H10	2	0.0582581	Saccharothrix	404	11.7681
												SBYO_3720	2	0.0582581	Succinispira	404	11.7681
												Sc-NB04	2	0.0582581	SJA-88	402	11.7099
												[Chloracidobacteraceae]	2	0.0582581	Methanobacterium	400	11.6516
												[Chlorothrixaceae]	2	0.0582581	Aetherobacter	398	11.5934
												01D2Z36	1	0.029129	W5	398	11.5934
												Chlorarachniophyceae	1	0.029129	Halomonas	395	11.506
												Ferrimonadaceae	1	0.029129	Candidatus Cloacamonas	392	11.4186
												Lentisphaeraceae	1	0.029129	Lutispora	392	11.4186
												M1PL1-46	1	0.029129	Ralstonia	385	11.2147
												Methanocellaceae	1	0.029129	Rickettsiella	385	11.2147
												Methanococcaceae	1	0.029129	Petrobacter	383	11.1564
												Moritellaceae	1	0.029129	Chroococcidiopsis	380	11.069
												S25_1238	1	0.029129	Fervidobacterium	377	10.9816
												Salinisphaeraceae	1	0.029129	Lapillicoccus	366	10.6612
												Scytonemataceae	1	0.029129	AUTHM297	362	10.5447
												Spirulinaceae	1	0.029129	Alistipes	362	10.5447
												Thermoanaerobacterales Family III. Incertae Sedis	1	0.029129	Pseudoalteromonas	361	10.5156
												Thermodesulfobacteriaceae	1	0.029129	Shewanella	361	10.5156
												[Borreliaceae]	1	0.029129	Amorphomonas	356	10.3699
												zEL20	12		Emticicia	353	10.2826
															Polyangium	352	10.2534
															Sporichthya	351	10.2243
															Aestuariimicrobium	350	10.1952
															Citricoccus	347	10.1078
															Methanosaeta	346	10.0786
															Rhodovarius	344	10.0204
															Kribbia	339	9.87475
															Macrococcus	338	9.84562
															Promicromonospora	338	9.84562
															Methanosarcina	335	9.75823
															TS34	334	9.7291
															Alcanivorax	327	9.5252
															Dermatophilus	327	9.5252
															Anoxybacillus	326	9.49607
															Yaniella	326	9.49607
															Nitrosovibrio	325	9.46694
															Clostridiisalibacter	324	9.43781
															Saccharomonospora	323	9.40868
															Microbispora	321	9.35042
															Cryobacterium	320	9.32129
															Sharpea	320	9.32129
															Aquicella	319	9.29216
															Pelomonas	319	9.29216
															BHB21	318	9.26304
															Catenuloplanes	318	9.26304
															Pigmentiphaga	318	9.26304
															Defluvibacter	317	9.23391
															Phaeospirillum	316	9.20478
															Aminiphilus	313	9.11739
															Hymenobacter	312	9.08826
															Actinomadura	311	9.05913
															SC103	308	8.97174
															Solibacillus	308	8.97174
															Tatlockia	308	8.97174
															Anaerofilum	307	8.94262
															Cronobacter	302	8.79697
															Porphyromonas	302	8.79697
															Swaminathania	302	8.79697
															Oxalobacter	299	8.70958
															Thermacetogenium	299	8.70958
															Acholeplasma	294	8.56394
															Methylobacillus	294	8.56394
															Intrasporangium	292	8.50568
															Selenomonas	292	8.50568
															Xanthomonas	290	8.44742
															Enterobacter	289	8.41829
															Parvimonas	288	8.38916
															Gelidibacter	286	8.33091
															Salinicoccus	286	8.33091
															Nitrobacter	282	8.21439
															Anaeromusa	279	8.127
															vadinCA11	279	8.127
															Butyricicoccus	278	8.09787
															Desulfomonile	278	8.09787
															Telmatospirillum	276	8.03962
															A55_D21	274	7.98136
															Frankia	272	7.9231
															Palleronia	271	7.89397
															Rheinheimera	269	7.83571
															Actinomycetospora	268	7.80658
															Marinobacter	265	7.7192
															Bartonella	264	7.69007
															Herbiconiux	264	7.69007
															Methanofollis	264	7.69007
															Azohydromonas	261	7.60268
															Virgisporangium	261	7.60268
															Alkanindiges	259	7.54442
															Geobacillus	259	7.54442
															p-75-a5	255	7.42791
															Arenibacter	254	7.39878
															Dermabacter	254	7.39878
															Succinivibrio	254	7.39878
															Octadecabacter	253	7.36965
															Methylovirgula	251	7.31139
															Methanolinea	249	7.25313
															Oligella	249	7.25313
															TG5	246	7.16574
															Acetobacter	245	7.13662
															Aminobacterium	244	7.10749
															Brevibacillus	244	7.10749
															Levilinea	242	7.04923
															Methylopila	242	7.04923
															Alicyclobacillus	241	7.0201
															Corallococcus	241	7.0201
															Herminiimonas	241	7.0201
															Spirosoma	239	6.96184
															Aeromonas	238	6.93271
															Planomicrobium	238	6.93271
															Ignatzschineria	236	6.87445
															Agitococcus	235	6.84532
															Sporanaerobacter	235	6.84532
															Campylobacter	234	6.8162
															Haemophilus	234	6.8162
															Methanospirillum	233	6.78707
															Mucispirillum	233	6.78707
															Thermocrispum	233	6.78707
															Tepidibacter	231	6.72881
															B-42	229	6.67055
															Trabulsiella	229	6.67055
															Candidatus Methanoregula	228	6.64142
															Anaerovibrio	227	6.61229
															Aquaspirillum	227	6.61229
															Candidatus Arthromitus	227	6.61229
															Kingella	227	6.61229
															Paenochrobactrum	226	6.58316
															Actinosynnema	225	6.55403
															Novispirillum	223	6.49578
															Aurantimonas	220	6.40839
															Methanosphaera	220	6.40839
															Elizabethkingia	218	6.35013
															Chitinophaga	217	6.321
															Marihabitans	217	6.321
															Serinibacter	217	6.321
															Hahella	215	6.26274
															Fulvimarina	214	6.23361
															Thermoactinomyces	212	6.17536
															Candidatus Blochmannia	211	6.14623
															Candidatus Koribacter	210	6.1171
															Leifsonia	209	6.08797
															Cupriavidus	208	6.05884
															Thiocapsa	208	6.05884
															Thiofaba	208	6.05884
															BF311	207	6.02971
															Dethiobacter	207	6.02971
															Oxobacter	202	5.88407
															Schumannella	202	5.88407
															Dehalobacter_Syntrophobotulus	199	5.79668
															Proteus	199	5.79668
															Candidatus Nitrososphaera	197	5.73842
															Marivita	197	5.73842
															Desemzia	196	5.70929
															Gluconacetobacter	193	5.62191
															Saccharopolyspora	193	5.62191
															Methanocorpusculum	191	5.56365
															Dactylosporangium	190	5.53452
															Acidiphilium	189	5.50539
															Smaragdicoccus	189	5.50539
															Moraxella	187	5.44713
															Planifilum	187	5.44713
															Acidithiobacillus	185	5.38887
															Asticcacaulis	185	5.38887
															Moryella	185	5.38887
															Pectinatus	183	5.33061
															Methylocaldum	182	5.30149
															CF231	181	5.27236
															Pseudobutyrivibrio	181	5.27236
															Vogesella	181	5.27236
															Formivibrio	179	5.2141
															Weeksella	179	5.2141
															Kribbella	176	5.12671
															Synechococcus	172	5.0102
															Chthonomonas	171	4.98107
															Pannonibacter	171	4.98107
															Anaerobacillus	170	4.95194
															Elstera	168	4.89368
															L7A_E11	168	4.89368
															Leptolyngbya	168	4.89368
															Plesiomonas	168	4.89368
															Eikenella	167	4.86455
															Myxococcus	166	4.83542
															Salinispora	166	4.83542
															Actinopolymorpha	165	4.80629
															Chelativorans	165	4.80629
															Actinobaculum	164	4.77716
															Allobaculum	162	4.7189
															Christensenella	162	4.7189
															Collimonas	162	4.7189
															Rhodovulum	161	4.68978
															Armatimonas	160	4.66065
															Brochothrix	160	4.66065
															Euzebya	158	4.60239
															Acutodesmus	156	4.54413
															Verrucosispora	156	4.54413
															Conchiformibius	155	4.515
															Serinicoccus	154	4.48587
															Streptobacillus	154	4.48587
															Oceanicola	152	4.42761
															Ulvibacter	152	4.42761
															Varibaculum	152	4.42761
															Candidatus Protochlamydia	151	4.39849
															Virgibacillus	151	4.39849
															HTCC	150	4.36936
															Rhodoblastus	150	4.36936
															Sporotomaculum	150	4.36936
															Blastochloris	149	4.34023
															Paralcaligenes	148	4.3111
															Riemerella	147	4.28197
															Trueperella	147	4.28197
															Oceanicella	146	4.25284
															Frigoribacterium	144	4.19458
															KSA1	144	4.19458
															Patulibacter	144	4.19458
															Anaerotruncus	142	4.13632
															Cohnella	142	4.13632
															Flectobacillus	142	4.13632
															Sporomusa	142	4.13632
															Kibdelosporangium	140	4.07807
															Loktanella	140	4.07807
															Thiovirga	140	4.07807
															Anaerosinus	139	4.04894
															Helcococcus	139	4.04894
															Methanomethylovorans	139	4.04894
															Adhaeribacter	138	4.01981
															Altererythrobacter	136	3.96155
															Desulfurispora	135	3.93242
															Pantoea	135	3.93242
															Serpens	134	3.90329
															Wohlfahrtiimonas	134	3.90329
															Methylomonas	133	3.87416
															Ethanoligenens	132	3.84503
															Limnobacter	132	3.84503
															Rubrobacter	132	3.84503
															Paracraurococcus	130	3.78678
															Gulbenkiania	129	3.75765
															Zymomonas	129	3.75765
															Nitrosococcus	128	3.72852
															Sphaerisporangium	127	3.69939
															Ornithinibacillus	125	3.64113
															Brenneria	124	3.612
															Cryptosporangium	124	3.612
															Holdemania	122	3.55374
															5-7N15	121	3.52461
															Desulfobacca	121	3.52461
															Blastobacter	119	3.46636
															Guggenheimella	119	3.46636
															Nonomuraea	119	3.46636
															Pandoraea	119	3.46636
															Planktothrix	119	3.46636
															Propionispira	119	3.46636
															Conexibacter	118	3.43723
															Bilophila	117	3.4081
															Candidatus Brocadia	117	3.4081
															Congregibacter	117	3.4081
															Filomicrobium	117	3.4081
															Methylosarcina	116	3.37897
															Yersinia	116	3.37897
															Actinomycetales	115	3.34984
															Bellilinea	114	3.32071
															Capnocytophaga	114	3.32071
															Dinoroseobacter	114	3.32071
															Helicobacter	113	3.29158
															Azomonas	112	3.26245
															Kineosporia	112	3.26245
															Pelobacter	112	3.26245
															Tindallia_Anoxynatronum	112	3.26245
															Actinobacillus	110	3.20419
															Chelonobacter	109	3.17507
															Propionispora	109	3.17507
															Skermania	109	3.17507
															Hydrogenophilus	108	3.14594
															Polymorphum	107	3.11681
															Barnesiella	105	3.05855
															Morganella	104	3.02942
															Rikenella	104	3.02942
															Aggregatibacter	103	3.00029
															Pediococcus	103	3.00029
															Pedosphaera	103	3.00029
															Thalassobacter	103	3.00029
															Leptonema	101	2.94203
															Brachymonas	100	2.9129
															Nitrosopumilus	100	2.9129
															Terrimonas	100	2.9129
															Alkalibacterium	99	2.88378
															Quadrisphaera	99	2.88378
															Sporolactobacillus	99	2.88378
															Halothiobacillus	98	2.85465
															Thermoanaerovibrio	98	2.85465
															Peredibacter	97	2.82552
															Symbiobacterium	96	2.79639
															Vibrio	96	2.79639
															Victivallis	96	2.79639
															Kytococcus	95	2.76726
															Desulfitobacter	94	2.73813
															Garciella	94	2.73813
															HTCC2207	93	2.709
															Luteibacter	92	2.67987
															Chitinibacter	91	2.65074
															Filifactor	91	2.65074
															Flexispira	91	2.65074
															SHD-14	90	2.62161
															Candidatus Liberibacter	89	2.59248
															Hafnia	89	2.59248
															Nelumbo	89	2.59248
															Citromicrobium	87	2.53423
															Thiomicrospira	87	2.53423
															Trebouxia	87	2.53423
															Prosthecomicrobium	86	2.5051
															Actinoalloteichus	85	2.47597
															Candidatus Rhabdochlamydia	85	2.47597
															Rarobacter	85	2.47597
															ph2	85	2.47597
															Acidisphaera	84	2.44684
															GOUTA19	84	2.44684
															Ancylobacter	83	2.41771
															BD2-13	83	2.41771
															Denitrobacter	83	2.41771
															Gillisia	83	2.41771
															Nitrobacteria	83	2.41771
															Brumimicrobium	82	2.38858
															G07	82	2.38858
															Sporocytophaga	82	2.38858
															Tetragenococcus	82	2.38858
															Gemella	81	2.35945
															LCP-6	81	2.35945
															Meiothermus	80	2.33032
															Belnapia	79	2.30119
															Cetobacterium	79	2.30119
															Nostoc	79	2.30119
															Methylocella	78	2.27207
															Rhodobium	78	2.27207
															Providencia	77	2.24294
															Schlegelella	77	2.24294
															Nocardiopsis	76	2.21381
															Micromonospora	75	2.18468
															Salinimicrobium	75	2.18468
															Salmonella	74	2.15555
															Phaeobacter	73	2.12642
															Subtercola	73	2.12642
															Planococcus	72	2.09729
															Spirodela	71	2.06816
															Cellulosibacter	69	2.0099
															Zhouia	69	2.0099
															Diplazium	68	1.98077
															Propionimicrobium	68	1.98077
															Silanimonas	68	1.98077
															Edaphobacter	67	1.95165
															Methylophaga	67	1.95165
															Oribacterium	67	1.95165
															Pelistega	67	1.95165
															Ruminofilibacter	67	1.95165
															Victoria	67	1.95165
															WAL_1855D	67	1.95165
															Chlamydia	65	1.89339
															Isobaculum	65	1.89339
															Lewinella	65	1.89339
															Natronobacillus	65	1.89339
															Procabacter	65	1.89339
															Winogradskyella	65	1.89339
															DCE29	64	1.86426
															Ensifer	64	1.86426
															Sediminibacter	64	1.86426
															Algoriphagus	63	1.83513
															Aquitalea	63	1.83513
															Chitinimonas	63	1.83513
															Desulfuromonas	63	1.83513
															Piezobacter	63	1.83513
															Roseibium	63	1.83513
															Thiobaca	63	1.83513
															Gluconobacter	62	1.806
															Kurthia	62	1.806
															Singulisphaera	62	1.806
															Gardnerella	61	1.77687
															Prochlorococcus	61	1.77687
															Pseudidiomarina	61	1.77687
															Thioclava	61	1.77687
															Dethiosulfatibacter	60	1.74774
															Laceyella	60	1.74774
															Aquamicrobium	59	1.71861
															Dickeya	59	1.71861
															Parachlamydia	59	1.71861
															Parasegitibacter	59	1.71861
															Abiotrophia	58	1.68948
															Ammoniphilus	57	1.66036
															Candidatus Glomeribacter	57	1.66036
															Candidatus Jettenia	57	1.66036
															Dyella	57	1.66036
															Kutzneria	57	1.66036
															Georgfuchsia	56	1.63123
															Helcobacillus	56	1.63123
															Prauseria	56	1.63123
															Oscillochloris	55	1.6021
															Acidocella	54	1.57297
															Bacteriovorax	54	1.57297
															Sandaracinobacter	54	1.57297
															Thermodesulfovibrio	54	1.57297
															Candidatus Tammella	53	1.54384
															Mannheimia	53	1.54384
															Actinocatenispora	51	1.48558
															CM44	51	1.48558
															Candidatus Azobacteroides	51	1.48558
															Antarcticicola	49	1.42732
															Herbidospora	49	1.42732
															Kerstersia	49	1.42732
															Pragia	49	1.42732
															Wolinella	49	1.42732
															Lacticigenium	48	1.39819
															Siphonobacter	48	1.39819
															heteroC45_4W	48	1.39819
															Oleomonas	47	1.36906
															Pseudaminobacter	47	1.36906
															Alloiococcus	46	1.33994
															Lupinus	46	1.33994
															Methylomicrobium	46	1.33994
															Raoultella	46	1.33994
															Telluria	46	1.33994
															Thalassospira	46	1.33994
															Bogoriella	45	1.31081
															Dehalococcoides	45	1.31081
															Denitratisoma	45	1.31081
															Hirschia	45	1.31081
															Liberibacter	45	1.31081
															Methanimicrococcus	45	1.31081
															Methylorhabdus	45	1.31081
															Yeosuana	45	1.31081
															Lacibacter	44	1.28168
															Massilia	44	1.28168
															Byssovorax	43	1.25255
															Marinimicrobium	43	1.25255
															Paenisporosarcina	43	1.25255
															Cloacibacillus	42	1.22342
															Moorella	42	1.22342
															Ellin506	41	1.19429
															Nitrosospira	41	1.19429
															Nodularia	41	1.19429
															Oenococcus	41	1.19429
															Phytohabitans	41	1.19429
															Thermobifida	41	1.19429
															Alteromonas	40	1.16516
															Balneola	40	1.16516
															Leucothrix	40	1.16516
															Methanothermobacter	40	1.16516
															Rubricoccus	40	1.16516
															nsmpVI18	40	1.16516
															Chromobacterium	39	1.13603
															Glaciecola	39	1.13603
															Olleya	39	1.13603
															Ewingella	38	1.1069
															Hespellia	38	1.1069
															ML110J-20	38	1.1069
															Microcystis	38	1.1069
															Oceanospirillum	38	1.1069
															Rhodocytophaga	38	1.1069
															Solwaraspora	38	1.1069
															Spongiibacter	38	1.1069
															Marinilactibacillus	37	1.07777
															Pontibacter	37	1.07777
															Solirubrobacter	37	1.07777
															Fructobacillus	36	1.04865
															Jannaschia	36	1.04865
															Polaribacter	36	1.04865
															Prototheca	36	1.04865
															Caedibacter	35	1.01952
															Nevskia	35	1.01952
															BSV43	34	0.990387
															Gallibacterium	34	0.990387
															Haliangium	34	0.990387
															JG37-AG-70	34	0.990387
															Reclinomonas	34	0.990387
															Rhodopirellula	34	0.990387
															Thermus	34	0.990387
															Candidimonas	33	0.961258
															Herbaspirillum	33	0.961258
															Estrella	32	0.932129
															Geosporobacter_Thermotalea	32	0.932129
															Isosphaera	32	0.932129
															Thiodictyon	32	0.932129
															Coriobacterium	31	0.903
															Flexibacter	31	0.903
															Mobiluncus	31	0.903
															Roseisalinus	31	0.903
															Desulfotomaculum_Desulfovirgula	30	0.873871
															Devriesea	30	0.873871
															Larkinella	30	0.873871
															Marvinbryantia	30	0.873871
															Sodalis	30	0.873871
															Thiobacter	30	0.873871
															mixed	30	0.873871
															Azotobacter	29	0.844742
															Dehalogenimonas	29	0.844742
															Natronincola_Anaerovirgula	29	0.844742
															Pasteurella	29	0.844742
															ZD0117	29	0.844742
															Aquiflexum	28	0.815613
															Calothrix	28	0.815613
															Glycomyces	28	0.815613
															Haliea	28	0.815613
															Methylobacter	28	0.815613
															Niastella	28	0.815613
															Owenweeksia	28	0.815613
															Rhodopila	28	0.815613
															Tuberibacillus	28	0.815613
															Cryomorpha	27	0.786484
															Desulfosarcina	27	0.786484
															Hoeflea	27	0.786484
															Jonesia	27	0.786484
															Methylovorus	27	0.786484
															Renibacterium	27	0.786484
															Vadicella	27	0.786484
															Zea	27	0.786484
															Cyanobacterium	26	0.757355
															Francisella	26	0.757355
															Rhodovibrio	26	0.757355
															Saprospira	26	0.757355
															Toxopsis	26	0.757355
															Antarcticimonas	25	0.728226
															Endowatersipora	25	0.728226
															Rudanella	25	0.728226
															Tetrathiobacter	25	0.728226
															Anaerorhabdus	24	0.699097
															Aquirestis	24	0.699097
															Elusimicrobium	24	0.699097
															Photobacterium	24	0.699097
															Beutenbergia	23	0.669968
															Desulforhabdus	23	0.669968
															Desulfotalea	23	0.669968
															Elbe	23	0.669968
															Escherichia	23	0.669968
															Marinibacillus	23	0.669968
															Thioalkalivibrio	23	0.669968
															Xenorhabdus	23	0.669968
															Zhihengliuella	23	0.669968
															Anaerobiospirillum	22	0.640839
															Auritibacter	22	0.640839
															Azolla	22	0.640839
															Bryobacter	22	0.640839
															Oceanisphaera	22	0.640839
															Ruania	22	0.640839
															Syntrophococcus	22	0.640839
															Acidopila	21	0.61171
															Amphritea	21	0.61171
															Cystobacter	21	0.61171
															Desulfocapsa	21	0.61171
															Idiomarina	21	0.61171
															Nautella	21	0.61171
															Papillibacter	21	0.61171
															Photorhabdus	21	0.61171
															Phytophthora	21	0.61171
															Acanthamoeba	20	0.582581
															Constrictibacter	20	0.582581
															Longispora	20	0.582581
															Marinobacterium	20	0.582581
															Oleibacter	20	0.582581
															Robiginitalea	20	0.582581
															SC3-56	20	0.582581
															Streptosporangium	20	0.582581
															Synergistes	20	0.582581
															Aneurinibacillus	19	0.553452
															Aristolochia	19	0.553452
															Leminorella	19	0.553452
															Marinicella	19	0.553452
															Martelella	19	0.553452
															Wenxinia	19	0.553452
															Xylella	19	0.553452
															rc4-4	19	0.553452
															1-68	18	0.524323
															Bergeriella	18	0.524323
															Bizionia	18	0.524323
															Chitinilyticum	18	0.524323
															Edwardsiella	18	0.524323
															Frondihabitans	18	0.524323
															Marinomonas	18	0.524323
															Nodosilinea	18	0.524323
															Oceanimonas	18	0.524323
															Pontibacillus	18	0.524323
															Prosthecochloris	18	0.524323
															Roseobacter	18	0.524323
															Sporobacter	18	0.524323
															Thalassobius	18	0.524323
															Thermobispora	18	0.524323
															Thiocystis	18	0.524323
															Agreia	17	0.495194
															Azorhizophilus	17	0.495194
															Bombiscardovia	17	0.495194
															Listeria	17	0.495194
															Niigata-25	17	0.495194
															Oceanicaulis	17	0.495194
															Simkania	17	0.495194
															Sneathia	17	0.495194
															Thermovum	17	0.495194
															Vermamoeba	17	0.495194
															4-29	16	0.466065
															Brackiella	16	0.466065
															Halochromatium	16	0.466065
															Maribacter	16	0.466065
															Maribius	16	0.466065
															Saprolegnia	16	0.466065
															Candidatus Methylomirabilis	15	0.436936
															Citrullus	15	0.436936
															Desulfarculus	15	0.436936
															Lentibacillus	15	0.436936
															SargSea-WGS	15	0.436936
															Siansivirga	15	0.436936
															Succinatimonas	15	0.436936
															Thermoanaerobacterium	15	0.436936
															Antarctobacter	14	0.407807
															Chlorobaculum	14	0.407807
															Fulvivirga	14	0.407807
															Gilvimarinus	14	0.407807
															Marichromatium	14	0.407807
															Methanogenium	14	0.407807
															Mucilaginibacter	14	0.407807
															Pyramidobacter	14	0.407807
															Roseiflexus	14	0.407807
															Roseospira	14	0.407807
															Shigella	14	0.407807
															Tanticharoenia	14	0.407807
															Cohaesibacter	13	0.378678
															Fulvimonas	13	0.378678
															HMMVBeg-29	13	0.378678
															Leeia	13	0.378678
															Methanoplanus	13	0.378678
															Robinsoniella	13	0.378678
															Roseicyclus	13	0.378678
															Salegentibacter	13	0.378678
															Subsaxibacter	13	0.378678
															Tannerella	13	0.378678
															Terriglobus	13	0.378678
															Thalassobacillus	13	0.378678
															Thiorhodococcus	13	0.378678
															unclassified	13	0.378678
															Arctic95A-2	12	0.349548
															Caldanaerocella	12	0.349548
															Citreimonas	12	0.349548
															Ferrimicrobium	12	0.349548
															Formosa	12	0.349548
															Halorhodospira	12	0.349548
															Olivibacter	12	0.349548
															Oscillatoria	12	0.349548
															Planktothricoides	12	0.349548
															Sediminihabitans	12	0.349548
															Thermovirga	12	0.349548
															Tolypothrix	12	0.349548
															Waddlia	12	0.349548
															Xenophilus	12	0.349548
															Dethiosulfovibrio	11	0.320419
															Fritschea	11	0.320419
															Granulibacter	11	0.320419
															Imtechella	11	0.320419
															Methyloferula	11	0.320419
															Mycoplasma	11	0.320419
															Phaselicystis	11	0.320419
															Silvimonas	11	0.320419
															Sufflavibacter	11	0.320419
															Tenacibaculum	11	0.320419
															Acidisoma	10	0.29129
															Acidobacterium	10	0.29129
															Acidomonas	10	0.29129
															Candidatus Endobugula	10	0.29129
															Desulfobotulus	10	0.29129
															Desulfonatronum	10	0.29129
															Methanolobus	10	0.29129
															Muricauda	10	0.29129
															Oleiphilus	10	0.29129
															Pleurocapsa	10	0.29129
															Rhodospirillum	10	0.29129
															Thalassomonas	10	0.29129
															Wolbachia	10	0.29129
															Actinoallomurus	9	0.262161
															Actinocorallia	9	0.262161
															Algibacter	9	0.262161
															Aquamonas	9	0.262161
															Candidatus Amoebophilus	9	0.262161
															Candidatus Scalindua	9	0.262161
															Criblamydia	9	0.262161
															Deinobacterium	9	0.262161
															Dictyoglomus	9	0.262161
															Glaciibacter	9	0.262161
															HAW-RM37	9	0.262161
															Maricaulis	9	0.262161
															Stappia	9	0.262161
															Telmatobacter	9	0.262161
															Terribacillus	9	0.262161
															Thioploca	9	0.262161
															Zobellella	9	0.262161
															Abies	8	0.233032
															Alkalibacter	8	0.233032
															B46	8	0.233032
															Candidatus Ancillula	8	0.233032
															Candidatus Tremblaya	8	0.233032
															Dolichospermum	8	0.233032
															Gloeobacter	8	0.233032
															Hydrocarboniphaga	8	0.233032
															Hyunsoonleella	8	0.233032
															MSBL3	8	0.233032
															Neptunomonas	8	0.233032
															Nitrincola	8	0.233032
															Nitrospina	8	0.233032
															Oceaniovalibus	8	0.233032
															Parapedobacter	8	0.233032
															Paucimonas	8	0.233032
															Paulinella	8	0.233032
															Petrotoga	8	0.233032
															Pseudofulvimonas	8	0.233032
															Psychromonas	8	0.233032
															Reichenbachiella	8	0.233032
															Reinekea	8	0.233032
															Roseivirga	8	0.233032
															Ruminobacter	8	0.233032
															Samsonia	8	0.233032
															Sediminimonas	8	0.233032
															Sinomonas	8	0.233032
															Wandonia	8	0.233032
															Aliivibrio	7	0.203903
															Candidatus Hamiltonella	7	0.203903
															Candidatus Phlomobacter	7	0.203903
															Coccomyxa	7	0.203903
															Cocleimonas	7	0.203903
															Donghicola	7	0.203903
															Leptospirillum	7	0.203903
															Mariprofundus	7	0.203903
															Melissococcus	7	0.203903
															PW3	7	0.203903
															Rahnella	7	0.203903
															SGSH944	7	0.203903
															Viridibacillus	7	0.203903
															planctomycete	7	0.203903
															Albimonas	6	0.174774
															Alloscardovia	6	0.174774
															Anaerobranca	6	0.174774
															Atopococcus	6	0.174774
															Avibacterium	6	0.174774
															Carboxydocella	6	0.174774
															Chlorobium	6	0.174774
															Dendrosporobacter	6	0.174774
															Desulfonispora	6	0.174774
															Desulfovirga	6	0.174774
															Ferroplasma	6	0.174774
															Filimonas	6	0.174774
															Geovibrio	6	0.174774
															Gloeotrichia	6	0.174774
															Halobacillus	6	0.174774
															Ignavibacterium	6	0.174774
															Kordia	6	0.174774
															Maritimibacter	6	0.174774
															Micromonas	6	0.174774
															Nebulobacter	6	0.174774
															Oceanobacillus	6	0.174774
															Pseudoroseobacter	6	0.174774
															Schwartzia	6	0.174774
															Sulfobacillus	6	0.174774
															Syntrichia	6	0.174774
															Thermoanaerobacter	6	0.174774
															Thermobacillus	6	0.174774
															WH1-8	6	0.174774
															YNPFFP6	6	0.174774
															Algidimarina	5	0.145645
															Buchnera	5	0.145645
															Catonella	5	0.145645
															Cryptoprodotis	5	0.145645
															Desulfitispora	5	0.145645
															Gramella	5	0.145645
															Jiangella	5	0.145645
															Mariniflexile	5	0.145645
															Mesonia	5	0.145645
															Methanocalculus	5	0.145645
															Neoasaia	5	0.145645
															OR-59	5	0.145645
															Orientia	5	0.145645
															Persicirhabdus	5	0.145645
															Podophyllum	5	0.145645
															Porticoccus	5	0.145645
															Psychroflexus	5	0.145645
															Pullulanibacillus	5	0.145645
															Roseovarius	5	0.145645
															Salirhabdus	5	0.145645
															Shimazuella	5	0.145645
															Shimia	5	0.145645
															Thermogymnomonas	5	0.145645
															Thermosinus	5	0.145645
															Vitellibacter	5	0.145645
															ZA3312c	5	0.145645
															Zobellia	5	0.145645
															ecb11	5	0.145645
															gut	5	0.145645
															Acaricomes	4	0.116516
															Alishewanella	4	0.116516
															Alkalimonas	4	0.116516
															Caldisericum	4	0.116516
															Calditerrivibrio	4	0.116516
															Carludovica	4	0.116516
															Chlamydomonas	4	0.116516
															Chromatium	4	0.116516
															Chryseomicrobium	4	0.116516
															Coccinimonas	4	0.116516
															Desulfotignum	4	0.116516
															Flavivirga	4	0.116516
															Flexithrix	4	0.116516
															Hedyosmum	4	0.116516
															Methanococcoides	4	0.116516
															Oceanibaculum	4	0.116516
															Pelodictyon	4	0.116516
															Planomonospora	4	0.116516
															Propionigenium	4	0.116516
															Rubritalea	4	0.116516
															Saccharospirillum	4	0.116516
															Salipiger	4	0.116516
															Taylorella	4	0.116516
															WCHB1-84	4	0.116516
															wall-less	4	0.116516
															AF12	3	0.0873871
															Acaryochloris	3	0.0873871
															Anaeroplasma	3	0.0873871
															Arabidopsis	3	0.0873871
															Asarum	3	0.0873871
															Aspromonas	3	0.0873871
															BD2-6	3	0.0873871
															Caldicellulosiruptor	3	0.0873871
															Candidatus Entotheonella	3	0.0873871
															Cardiobacterium	3	0.0873871
															Costertonia	3	0.0873871
															Craurococcus	3	0.0873871
															Croceimarina	3	0.0873871
															Desulfatiferula	3	0.0873871
															Ectothiorhodospira	3	0.0873871
															Geotoga	3	0.0873871
															Gracilibacillus	3	0.0873871
															JTB248	3	0.0873871
															Kyrpidia	3	0.0873871
															Lardizabala	3	0.0873871
															Magnetananas	3	0.0873871
															Marivirga	3	0.0873871
															ND137	3	0.0873871
															Neptuniibacter	3	0.0873871
															Nitriliruptor	3	0.0873871
															Nonlabens	3	0.0873871
															Oenothera	3	0.0873871
															Oleispira	3	0.0873871
															Pasteuria	3	0.0873871
															Phaeoceros	3	0.0873871
															Profftia	3	0.0873871
															Pseudanabaena	3	0.0873871
															Psychrilyobacter	3	0.0873871
															Psychroserpens	3	0.0873871
															Salimicrobium	3	0.0873871
															Salinivibrio	3	0.0873871
															Sediminicola	3	0.0873871
															Snowella	3	0.0873871
															Spongiispira	3	0.0873871
															Stanieria	3	0.0873871
															Stenoxybacter	3	0.0873871
															Suttonella	3	0.0873871
															Thermoflavimicrobium	3	0.0873871
															Thermotoga	3	0.0873871
															Thiohalocapsa	3	0.0873871
															Trochodendron	3	0.0873871
															Woodsholea	3	0.0873871
															Acetonema	2	0.0582581
															Actinopolyspora	2	0.0582581
															Alkanibacter	2	0.0582581
															Anabaena	2	0.0582581
															Anaplasma	2	0.0582581
															Andreprevotia	2	0.0582581
															Anomodon	2	0.0582581
															Arthronema	2	0.0582581
															Asteroleplasma	2	0.0582581
															BE24	2	0.0582581
															Baumannia	2	0.0582581
															Beggiatoa	2	0.0582581
															Calycanthus	2	0.0582581
															Candidatus Chlorothrix	2	0.0582581
															Candidatus Magnetobacterium	2	0.0582581
															Carboxydothermus	2	0.0582581
															Chroococcus	2	0.0582581
															Clavisporangium	2	0.0582581
															Cobetia	2	0.0582581
															Coralibacter	2	0.0582581
															Cylindrospermopsis	2	0.0582581
															Dichelobacter	2	0.0582581
															Didymeles	2	0.0582581
															Enterovibrio	2	0.0582581
															Flexistipes	2	0.0582581
															Gaetbulibacter	2	0.0582581
															Geitlerinema	2	0.0582581
															Gilvibacter	2	0.0582581
															Granulicella	2	0.0582581
															HB118	2	0.0582581
															Halothermothrix	2	0.0582581
															Hypseocharis	2	0.0582581
															Jonquetella	2	0.0582581
															Krokinobacter	2	0.0582581
															Kushneria	2	0.0582581
															LCP-26	2	0.0582581
															Lamprocystis	2	0.0582581
															Leeuwenhoekiella	2	0.0582581
															Lutaonella	2	0.0582581
															Lyngbya	2	0.0582581
															MB11C04	2	0.0582581
															Marinactinospora	2	0.0582581
															Marinococcus	2	0.0582581
															Methanohalophilus	2	0.0582581
															Methanosalsum	2	0.0582581
															Methylococcus	2	0.0582581
															Microbulbifer	2	0.0582581
															Microscilla	2	0.0582581
															Natronococcus	2	0.0582581
															Oceaniserpentilla	2	0.0582581
															Oophila	2	0.0582581
															Ornithobacterium	2	0.0582581
															Persephonella	2	0.0582581
															Persicivirga	2	0.0582581
															Planctomycete	2	0.0582581
															Proteiniborus	2	0.0582581
															Pseudozobellia	2	0.0582581
															R18-435	2	0.0582581
															Rivularia	2	0.0582581
															Ruegeria	2	0.0582581
															Sagittula	2	0.0582581
															Scardovia	2	0.0582581
															Sciscionella	2	0.0582581
															Spirillospora	2	0.0582581
															Subsaximicrobium	2	0.0582581
															Thalassococcus	2	0.0582581
															Thermodesulfobium	2	0.0582581
															Thiococcus	2	0.0582581
															Thiolamprovum	2	0.0582581
															Thiopilula	2	0.0582581
															ANME-3	1	0.029129
															Acidimicrobium	1	0.029129
															Allofustis	1	0.029129
															Alysiella	1	0.029129
															Anaerophaga	1	0.029129
															Anammoxoglobus	1	0.029129
															Aphanizomenon	1	0.029129
															Aquifex	1	0.029129
															Aquimarina	1	0.029129
															Aureitalea	1	0.029129
															Belliella	1	0.029129
															Blattabacterium	1	0.029129
															Brachyspira	1	0.029129
															CF-26	1	0.029129
															Caldanaerobacter	1	0.029129
															Caldinitratiruptor	1	0.029129
															Candidatus Hepatoplasma	1	0.029129
															Candidatus Regiella	1	0.029129
															Carica	1	0.029129
															Cellulophaga	1	0.029129
															Chitiniphilus	1	0.029129
															Chloroflexus	1	0.029129
															Chromohalobacter	1	0.029129
															Cinnamomum	1	0.029129
															Coraliomargarita	1	0.029129
															Coxiella	1	0.029129
															Cyanothece	1	0.029129
															Cytophagales	1	0.029129
															Deferribacter	1	0.029129
															Defluviitalea	1	0.029129
															Desulfofaba	1	0.029129
															Desulfohalobium	1	0.029129
															Desulfovermiculus	1	0.029129
															Dunaliella	1	0.029129
															E8	1	0.029129
															Entomoplasma	1	0.029129
															Euptelea	1	0.029129
															Ferrimonas	1	0.029129
															Fontibacter	1	0.029129
															Grevillea	1	0.029129
															Grimontia	1	0.029129
															Gyrocarpus	1	0.029129
															Haererehalobacter	1	0.029129
															Halalkalibacillus	1	0.029129
															Halanaerobium	1	0.029129
															Halocella	1	0.029129
															Haloferula	1	0.029129
															Haloglycomyces	1	0.029129
															Heliorestis	1	0.029129
															Kleidoceria	1	0.029129
															Kriegella	1	0.029129
															Kuenenia	1	0.029129
															Labrenzia	1	0.029129
															Lentisphaera	1	0.029129
															Malawimonas	1	0.029129
															Mamiella	1	0.029129
															Marinosulfonomonas	1	0.029129
															Megaceros	1	0.029129
															Methanocella	1	0.029129
															Methanococcus	1	0.029129
															Microcoleus	1	0.029129
															Moritella	1	0.029129
															Myceligenerans	1	0.029129
															Myristica	1	0.029129
															Natribacillus	1	0.029129
															Necropsobacter	1	0.029129
															Nitritalea	1	0.029129
															Oceanistipes	1	0.029129
															Persicitalea	1	0.029129
															Persicobacter	1	0.029129
															Portibacter	1	0.029129
															Pseudogulbenkiania	1	0.029129
															Pseudoruegeria	1	0.029129
															Pseudospirillum	1	0.029129
															Puniceicoccus	1	0.029129
															Raphanus	1	0.029129
															Rhodonellum	1	0.029129
															Rhodospira	1	0.029129
															Saccharibacter	1	0.029129
															Salinisphaera	1	0.029129
															Silene	1	0.029129
															Simiduia	1	0.029129
															Sinobaca	1	0.029129
															Snuella	1	0.029129
															Spironema	1	0.029129
															Spirulina	1	0.029129
															Sulfitobacter	1	0.029129
															Tamlana	1	0.029129
															Thalassiosira	1	0.029129
															Thermicanus	1	0.029129
															Thermincola	1	0.029129
															Thermithiobacillus	1	0.029129
															Thermobaculum	1	0.029129
															Thermocrinis	1	0.029129
															Thermovenabulum	1	0.029129
															Thioalkalimicrobium	1	0.029129
															Thiorhodospira	1	0.029129
															Trigonala	1	0.029129
															Tropicibacter	1	0.029129
															Ucs1325	1	0.029129
															Umboniibacter	1	0.029129
															Ureaplasma	1	0.029129
															Vestibaculum	1	0.029129
															Xanthobacillum	1	0.029129
															za29	181

## Sheet: S1.2 - sludge
Kingdom	#exp	#exp%	Phylum	#exp	#exp%		Class	#exp	#exp%		Order	#exp	#exp%		Family	#exp	#exp%		Genus	#exp	#exp%
Archaea	536	39.325	Bacteroidetes	1359	99.7065		Gammaproteobacteria	1340	98.3125		Clostridiales	1305	95.7447		Rhodocyclaceae	1265	92.81		Clostridium	1247	91.4894
Bacteria	1363	100	Proteobacteria	1359	99.7065		Deltaproteobacteria	1333	97.799		Myxococcales	1301	95.4512		Clostridiaceae	1260	92.4431		Pseudomonas	1210	88.7748
			Actinobacteria	1354	99.3397		Actinobacteria	1332	97.7256		Burkholderiales	1296	95.0844		Ruminococcaceae	1248	91.5627		Acinetobacter	1133	83.1255
			Planctomycetes	1335	97.9457		Betaproteobacteria	1316	96.5517		Pseudomonadales	1290	94.6442		Comamonadaceae	1246	91.416		Prevotella	1125	82.5385
			Chloroflexi	1327	97.3588		Clostridia	1307	95.8914		Bacteroidales	1280	93.9105		Pirellulaceae	1239	90.9024		Oscillospira	1121	82.245
			Firmicutes	1325	97.212		Alphaproteobacteria	1305	95.7447		Nitrospirales	1270	93.1768		Xanthomonadaceae	1239	90.9024		Paludibacter	1119	82.0983
			Acidobacteria	1312	96.2583		Anaerolineae	1291	94.7175		Rhodocyclales	1265	92.81		Veillonellaceae	1229	90.1687		Lactobacillus	1111	81.5114
			Verrucomicrobia	1279	93.8371		Bacteroidia	1280	93.9105		Flavobacteriales	1261	92.5165		Flavobacteriaceae	1221	89.5818		Rhodoplanes	1101	80.7777
			Nitrospirae	1270	93.1768		Nitrospira	1270	93.1768		Xanthomonadales	1241	91.0492		Porphyromonadaceae	1208	88.628		Limnohabitans	1097	80.4842
			Chlorobi	1224	89.8019		Thermoleophilia	1268	93.0301		Pirellulales	1239	90.9024		Christensenellaceae	1201	88.1145		T78	1091	80.044
			Synergistetes	1176	86.2803		Flavobacteriia	1261	92.5165		Rhizobiales	1237	90.7557		Pseudomonadaceae	1201	88.1145		Hydrogenophaga	1089	79.8973
			Armatimonadetes	1167	85.62		Planctomycetia	1260	92.4431		Gaiellales	1236	90.6823		Anaerolinaceae	1190	87.3074		Dechloromonas	1077	79.0169
			Spirochaetes	1157	84.8863		Bacilli	1255	92.0763		Actinomycetales	1233	90.4622		Moraxellaceae	1183	86.7938		Geobacter	1076	78.9435
			Cyanobacteria	1060	77.7696		Phycisphaerae	1234	90.5356		Sphingobacteriales	1218	89.3617		Hyphomicrobiaceae	1176	86.2803		Flavobacterium	1066	78.2098
			NKB19	1042	76.449		Sphingobacteriia	1218	89.3617		Solibacterales	1216	89.215		[Mogibacteriaceae]	1169	85.7667		Chryseobacterium	1054	77.3294
			Gemmatimonadetes	1022	74.9817		Solibacteres	1216	89.215		Caulobacterales	1215	89.1416		Caulobacteraceae	1168	85.6933		Ruminococcus	1054	77.3294
			WPS-2	973	71.3866		[Pedosphaerae]	1199	87.9677		Lactobacillales	1209	88.7014		Syntrophobacteraceae	1155	84.7395		SHD-231	1047	76.8158
			TM7	958	70.2861		Synergistia	1176	86.2803		Syntrophobacterales	1208	88.628		Coriobacteriaceae	1149	84.2993		Zoogloea	1045	76.6691
			OD1	955	70.066		Coriobacteriia	1149	84.2993		[Pedosphaerales]	1198	87.8944		Peptococcaceae	1146	84.0792		Bacteroides	1034	75.8621
			Tenericutes	930	68.2318		Acidobacteria-6	1145	84.0059		Anaerolineales	1190	87.3074		Alcaligenaceae	1139	83.5657		Bradyrhizobium	1029	75.4952
			TM6	921	67.5715		Epsilonproteobacteria	1135	83.2722		Synergistales	1176	86.2803		Oxalobacteraceae	1130	82.9054		Thauera	1026	75.2751
			WS3	920	67.4982		[Saprospirae]	1126	82.6119		Coriobacteriales	1149	84.2993		Prevotellaceae	1126	82.6119		Thermomonas	1024	75.1284
			GN04	903	66.2509		Verruco-5	1114	81.7315		iii1-15	1138	83.4923		Chitinophagaceae	1121	82.245		Anaerovorax	1020	74.8349
			GN02	895	65.664		iii1-8	1107	81.2179		SBR1031	1136	83.3456		Microbacteriaceae	1120	82.1717		Pseudoxanthomonas	1016	74.5415
			Fusobacteria	848	62.2157		Cytophagia	1089	79.8973		Campylobacterales	1135	83.2722		Rhodobacteraceae	1119	82.0983		Nitrospira	1015	74.4681
			Lentisphaerae	841	61.7021		Erysipelotrichi	1081	79.3103		Rhodobacterales	1135	83.2722		Lactobacillaceae	1111	81.5114		Devosia	1014	74.3947
			Thermotogae	841	61.7021		Verrucomicrobiae	1054	77.3294		Bacillales	1134	83.1988		Sphingomonadaceae	1103	80.9244		Comamonas	1012	74.248
			SR1	807	59.2076		[Chloracidobacteria]	1036	76.0088		Rhodospirillales	1131	82.9787		A4b	1101	80.7777		Dialister	1012	74.248
			GOUTA4	789	57.887		Opitutae	1029	75.4952		[Saprospirales]	1126	82.6119		Sphingobacteriaceae	1098	80.5576		Planctomyces	1012	74.248
			OP9	755	55.3925		Spirochaetes	1027	75.3485		Sphingomonadales	1124	82.4652		[Weeksellaceae]	1098	80.5576		Mycobacterium	1011	74.1746
			Fibrobacteres	731	53.6317		Acidimicrobiia	1025	75.2018		Legionellales	1118	82.0249		Cytophagaceae	1089	79.8973		Hyphomicrobium	1009	74.0279
			WWE1	705	51.7241		Gemmatimonadetes	1003	73.5877		Desulfuromonadales	1111	81.5114		Rhodospirillaceae	1087	79.7506		Coprococcus	997	73.1475
			OP3	703	51.5774		SJA-28	997	73.1475		Cytophagales	1089	79.8973		Geobacteraceae	1085	79.6038		Ramlibacter	995	73.0007
			OP8	686	50.3302		Ignavibacteria	992	72.7806		Erysipelotrichales	1081	79.3103		Eubacteriaceae	1082	79.3837		Rhodobacter	994	72.9274
			[Thermi]	682	50.0367		OPB56	986	72.3404		Verrucomicrobiales	1054	77.3294		Erysipelotrichaceae	1081	79.3103		SMB53	994	72.9274
			Elusimicrobia	660	48.4226		4C0d-2	966	70.8731		Desulfovibrionales	1044	76.5957		Rhizobiaceae	1062	77.9164		Dokdonella	987	72.4138
			BRC1	648	47.5422		[Leptospirae]	959	70.3595		Gemmatales	1033	75.7887		Lachnospiraceae	1057	77.5495		Agrobacterium	980	71.9002
				630	46.2216		TSBW08	928	68.0851		WD2101	1032	75.7153		Cryomorphaceae	1056	77.4762		Streptococcus	977	71.6801
			OC31	614	45.0477		Mollicutes	926	67.9384		RB41	1027	75.3485		Verrucomicrobiaceae	1054	77.3294		Paracoccus	974	71.46
			Euryarchaeota	532	39.0315		PRR-12	920	67.4982		Solirubrobacterales	1027	75.3485		Bradyrhizobiaceae	1051	77.1093		Variovorax	974	71.46
			WS1	473	34.7029		Gemm-1	915	67.1313		Acidimicrobiales	1025	75.2018		Bacillaceae	1049	76.9626		Leucobacter	973	71.3866
			FBP	453	33.2355		Ellin6529	914	67.058		Spirochaetales	1015	74.4681		Rikenellaceae	1049	76.9626		vadinCA02	973	71.3866
			OP11	450	33.0154		TM7-3	910	66.7645		Planctomycetales	1012	74.248		SB-1	1045	76.6691		Corynebacterium	971	71.2399
			Crenarchaeota	387	28.3933		SJA-4	889	65.2238		Ellin6067	1010	74.1012		Bacteroidaceae	1042	76.449		Turicibacter	965	70.7997
			Hyd24-12	372	27.2927		Sva0725	875	64.1966		SHA-20	1004	73.661		Sinobacteraceae	1041	76.3756		Methylibium	964	70.7263
			FCPU426	348	25.5319		[Spartobacteria]	872	63.9765		Alteromonadales	1000	73.3676		Methylocystaceae	1038	76.1555		Phenylobacterium	960	70.4329
			Caldiserica	308	22.5972		Thermomicrobia	865	63.4629		SJA-36	994	72.9274		Acetobacteraceae	1037	76.0822		Rhodococcus	960	70.4329
			AC1	284	20.8364		Fusobacteriia	848	62.2157		Ignavibacteriales	992	72.7806		Peptostreptococcaceae	1037	76.0822		Trichococcus	960	70.4329
			[Caldithrix]	277	20.3228		Thermotogae	841	61.7021		Nitrosomonadales	992	72.7806		Nitrospiraceae	1030	75.5686		Sphingomonas	954	69.9927
			Chlamydiae	274	20.1027		[Fimbriimonadia]	841	61.7021		Rickettsiales	991	72.7073		[Tissierellaceae]	1029	75.4952		Sphingopyxis	953	69.9193
			BHI80-139	234	17.168		TK17	833	61.1152		SC-I-84	988	72.4872		Streptococcaceae	1022	74.9817		Treponema	949	69.6258
			WS4	216	15.8474		TM7-1	833	61.1152		Bdellovibrionales	970	71.1665		Burkholderiaceae	1019	74.7616		Bacillus	938	68.8188
			KSB3	189	13.8665		Chloroplast	830	60.8951		Chromatiales	968	71.0198		Micrococcaceae	1015	74.4681		Blautia	938	68.8188
			LD1	181	13.2795		Holophagae	829	60.8217		Turicibacterales	965	70.7997		Spirochaetaceae	1015	74.4681		Megasphaera	931	68.3052
			SBR1093	139	10.1981		ABY1	820	60.1614		[Leptospirales]	959	70.3595		Planctomycetaceae	1012	74.248		Leadbetterella	930	68.2318
			SC4	134	9.83125		OM190	820	60.1614		Aeromonadales	957	70.2128		Mycobacteriaceae	1011	74.1746		Desulfovibrio	926	67.9384
			AD3	123	9.02421		SC3	798	58.5473		LD1-PB3	952	69.8459		Dethiosulfovibrionaceae	1009	74.0279		Niabella	926	67.9384
			EM3	110	8.07043		Chloroflexi	797	58.474		Enterobacteriales	948	69.5525		Nocardioidaceae	1009	74.0279		Bulleidia	925	67.865
			Deferribacteres	106	7.77696		OPB41	793	58.1805		Ellin329	941	69.0389		Phyllobacteriaceae	1005	73.7344		Stenotrophomonas	925	67.865
			NC10	92	6.74982		TA18	787	57.7403		Desulfobacterales	925	67.865		Synergistaceae	1002	73.5143		Microbacterium	924	67.7916
			[Parvarchaeota]	47	3.44828		TK10	774	56.7865		Methylophilales	925	67.865		Nitrosomonadaceae	992	72.7806		Novosphingobium	924	67.7916
			SAR406	36	2.64123		BSV26	771	56.5664		Gemmatimonadales	922	67.6449		Campylobacteraceae	985	72.2671		Enterococcus	923	67.7183
			OP1	35	2.56787		GN15	735	53.9252		Thiotrichales	917	67.2781		Gemmataceae	985	72.2671		Syntrophomonas	923	67.7183
			ZB3	26	1.90756		OPB46	727	53.3382		SBla14	911	66.8379		Carnobacteriaceae	983	72.1203		Salinibacterium	920	67.4982
			TPD-58	25	1.83419		[Lentisphaeria]	706	51.7975		Caldilineales	907	66.5444		Saprospiraceae	982	72.047		Mesorhizobium	918	67.3514
			WS2	20	1.46735		[Cloacamonae]	705	51.7241		Neisseriales	907	66.5444		Actinomycetaceae	978	71.7535		Pseudoramibacter_Eubacterium	918	67.3514
			WS5	17	1.24725		SJA-176	690	50.6236		SHA-98	901	66.1042		Ellin6075	975	71.5334		Dorea	917	67.2781
			GAL15	16	1.17388		3BR-5F	686	50.3302		Opitutales	897	65.8107		Ignavibacteriaceae	972	71.3133		Mycoplana	917	67.2781
			MVP-21	16	1.17388		Deinococci	682	50.0367		RF39	889	65.2238		Corynebacteriaceae	971	71.2399		Rubrivivax	917	67.2781
			Dictyoglomi	12	0.880411		SM2F11	661	48.496		ASSO-13	884	64.8569		Hyphomonadaceae	970	71.1665		[Eubacterium]	917	67.2781
			Caldithrix	9	0.660308		vadinHA49	660	48.4226		A21b	879	64.4901		Nocardiaceae	967	70.9464		Runella	916	67.2047
			WS6	8	0.586941		koll11	657	48.2025		envOPS12	879	64.4901		Turicibacteraceae	965	70.7997		Acidovorax	907	66.5444
			TA06	7	0.513573		Oscillatoriophycideae	646	47.3955		Bifidobacteriales	876	64.27		Enterobacteriaceae	948	69.5525		Collinsella	907	66.5444
			Kazan-3B-28	4	0.29347		C6	620	45.4879		Sva0725	875	64.1966		Enterococcaceae	948	69.5525		Catenibacterium	902	66.1775
			Aquificae	3	0.220103		ML635J-21	610	44.7542		GCA004	873	64.0499		Isosphaeraceae	940	68.9655		KD1-23	900	66.0308
			PAUC34f	3	0.220103		OP8_1	604	44.314		[Chthoniobacterales]	872	63.9765		Desulfovibrionaceae	937	68.7454		Gallicola	893	65.5172
			AncK6	1	0.0733676		BME43	579	42.4798		BD7-3	863	63.3162		R4-41B	931	68.3052		Propionivibrio	892	65.4439
			H-178	1	0.0733676		MB-A2-108	574	42.113		HOC36	862	63.2428		Syntrophaceae	929	68.1585		Diaphorobacter	886	65.0037
					0		Elusimicrobia	558	40.9391		MND1	862	63.2428		Beijerinckiaceae	925	67.865		Faecalibacterium	880	64.5635
					0		NPL-UPA2	509	37.3441		CCU21	859	63.0227		Helicobacteraceae	924	67.7916		Sphingobium	878	64.4167
					0		BB34	503	36.9039		SJA-15	857	62.876		Syntrophomonadaceae	923	67.7183		Gemmatimonas	877	64.3434
					0		RF3	499	36.6104		JG30-KF-CM45	850	62.3624		oc28	922	67.6449		Lachnospira	875	64.1966
					0		Acidobacteriia	493	36.1702		Phycisphaerales	849	62.2891		Coxiellaceae	920	67.4982		Rhodoferax	874	64.1233
					0		Methanomicrobia	481	35.2898		Fusobacteriales	848	62.2157		Erythrobacteraceae	917	67.2781		Uliginosibacterium	874	64.1233
					0		GKS2-174	479	35.1431		Thermotogales	841	61.7021		Aeromonadaceae	916	67.2047		Dietzia	871	63.9032
					0		Methanobacteria	472	34.6295		MIZ46	830	60.8951		Haliangiaceae	915	67.1313		Opitutus	871	63.9032
					0		0319-6E2	468	34.336		Holophagales	829	60.8217		Gaiellaceae	911	66.8379		Bifidobacterium	868	63.6831
					0		VC2_1_Bac22	451	33.0888		EW055	816	59.8679		Caldilineaceae	907	66.5444		[Ruminococcus]	868	63.6831
					0		MVP-15	444	32.5752		CL500-15	809	59.3544		Neisseriaceae	907	66.5444		Gordonia	865	63.4629
					0		Thermoplasmata	408	29.934		Halanaerobiales	809	59.3544		Methylophilaceae	903	66.2509		Pedomicrobium	865	63.4629
					0		BPC102	405	29.7139		[Fimbriimonadales]	807	59.2076		Aerococcaceae	901	66.1042		Lactococcus	863	63.3162
					0		Fibrobacteria	401	29.4204		mle1-48	804	58.9875		Opitutaceae	897	65.8107		Lysobacter	862	63.2428
					0		ZB2	389	28.54		DRC31	799	58.6207		Intrasporangiaceae	887	65.077		Arcobacter	859	63.0227
					0		PBS-25	346	25.3852		Methylococcales	799	58.6207		Piscirickettsiaceae	885	64.9303		Proteiniclasticum	859	63.0227
					0		JS1	345	25.3118		DS-100	797	58.474		Xanthobacteraceae	880	64.5635		Arthrobacter	858	62.9494
					0		OPB54	342	25.0917		Hydrogenophilales	782	57.3734		C111	879	64.4901		Kaistobacter	858	62.9494
					0		S085	336	24.6515		MLE1-12	779	57.1533		Gemmatimonadaceae	877	64.3434		Roseburia	858	62.9494
					0		Chthonomonadetes	334	24.5048		Oceanospirillales	779	57.1533		Streptomycetaceae	877	64.3434		Cloacibacterium	854	62.6559
					0		SBRH58	332	24.358		[Roseiflexales]	776	56.9332		Bifidobacteriaceae	876	64.27		Luteimonas	853	62.5825
					0		SHA-37	317	23.2575		PK329	756	55.4659		Brucellaceae	874	64.1233		Amaricoccus	850	62.3624
					0		PRR-11	303	22.2304		GN03	754	55.3191		[Chthoniobacteraceae]	872	63.9765		Azoarcus	846	62.069
					0		OP11-4	285	20.9098		H39	746	54.7322		Dietziaceae	871	63.9032		Bdellovibrio	841	61.7021
					0		KSB1	277	20.3228		Gallionellales	741	54.3654		Micromonosporaceae	871	63.9032		Hylemonella	840	61.6288
					0		OP8_2	269	19.7359		MKC10	729	53.485		mb2424	870	63.8298		vadinHB04	839	61.5554
					0		OS-K	265	19.4424		Thiobacterales	723	53.0448		Gordoniaceae	869	63.7564		Gemmata	836	61.3353
					0		Dehalococcoidetes	261	19.1489		PK29	718	52.6779		Planococcaceae	869	63.7564		HA73	834	61.1886
					0		MCG	257	18.8555		CW040	711	52.1643		EB1017	867	63.6097		Delftia	833	61.1152
					0		Armatimonadia	256	18.7821		AKYG885	708	51.9442		Desulfobulbaceae	860	63.0961		Ochrobactrum	832	61.0418
					0		DA052	255	18.7087		Stramenopiles	705	51.7241		RB40	849	62.2891		Mycetocola	831	60.9685
					0		Synechococcophycideae	241	17.6816		[Cloacamonales]	705	51.7241		Bdellovibrionaceae	842	61.7755		Streptomyces	831	60.9685
					0		Ktedonobacteria	232	17.0213		Sediment-1	703	51.5774		BA008	841	61.7021		Aquincola	827	60.675
					0		[Rhodothermi]	231	16.9479		KD8-87	699	51.2839		Thermotogaceae	841	61.7021		Caldilinea	822	60.3081
					0		SHA-114	222	16.2876		PHOS-HD29	694	50.9171		Marinilabiaceae	840	61.6288		Propionicimonas	815	59.7946
					0		028H05-P-BN-P5	212	15.5539		GMD14H09	692	50.7704		auto67_4W	835	61.2619		Steroidobacter	815	59.7946
					0		Rubrobacteria	204	14.967		Procabacteriales	677	49.6698		Pseudonocardiaceae	832	61.0418		Actinomyces	814	59.7212
					0		[Brachyspirae]	200	14.6735		Deinococcales	670	49.1563		Staphylococcaceae	831	60.9685		Aeromicrobium	812	59.5745
					0		BD1-5	187	13.7197		S0208	658	48.2759		Holophagaceae	829	60.8217		Luteolibacter	811	59.5011
					0		noFP_H4	187	13.7197		Thermoanaerobacterales	654	47.9824		Aurantimonadaceae	828	60.7483		Fusibacter	810	59.4277
					0		[Thermobacula]	186	13.6464		I025	653	47.909		[Acidaminobacteraceae]	826	60.6016		Desulfobulbus	809	59.3544
					0		SHA-26	177	12.9861		Natranaerobiales	647	47.4688		Frankiaceae	825	60.5282		Polaromonas	809	59.3544
					0		MAT-CR-H3-D11	172	12.6192		Kiloniellales	642	47.102		Thiotrichaceae	823	60.3815		Thiothrix	809	59.3544
					0		OP5	172	12.6192		GIF10	641	47.0286		Propionibacteriaceae	812	59.5745		Sarcina	807	59.2076
					0		Endomicrobia	171	12.5459		CV90	638	46.8085		Cellulomonadaceae	809	59.3544		Candidatus Accumulibacter	806	59.1343
					0		WCHB1-03	169	12.3991		YS2	634	46.515		Halanaerobiaceae	809	59.3544		02d06	804	58.9875
					0		Thaumarchaeota	164	12.0323		IS-44	610	44.7542		Nannocystaceae	808	59.281		Sulfuritalea	803	58.9142
					0		Nostocophycideae	158	11.5921		[Marinicellales]	609	44.6809		Legionellaceae	807	59.2076		Janibacter	801	58.7674
					0		WM88	156	11.4453		PB19	597	43.8004		Bacteriovoracaceae	806	59.1343		Curvibacter	800	58.6941
					0		RB25	152	11.1519		Z20	592	43.4336		[Fimbriimonadaceae]	803	58.9142		A17	797	58.474
					0		Chlamydiia	149	10.9318		agg27	590	43.2869		Chromatiaceae	799	58.6207		Pirellula	795	58.3272
					0		OP11-3	145	10.6383		RB046	587	43.0668		Microthrixaceae	799	58.6207		Aminobacter	791	58.0337
					0		OP11-1	132	9.68452		Ardenscatenales	585	42.92		Tsukamurellaceae	796	58.4006		Nocardioides	791	58.0337
					0		VHS-B5-50	132	9.68452		d113	578	42.4065		Geodermatophilaceae	790	57.9604		Facklamia	788	57.8136
					0		Acidobacteria-5	125	9.17095		pLW-97	578	42.4065		Polyangiaceae	787	57.7403		Aquabacterium	787	57.7403
					0		MBGA	124	9.09758		0319-7L14	568	41.6728		Leuconostocaceae	785	57.5935		Anaerostipes	786	57.6669
					0		Nitriliruptoria	114	8.3639		Chroococcales	567	41.5994		Methylobacteriaceae	784	57.5202		Dok59	782	57.3734
					0		Deferribacteres	106	7.77696		AKYG1722	566	41.526		Hydrogenophilaceae	782	57.3734		Kaistia	782	57.3734
					0		MBGB	103	7.55686		Pla1	558	40.9391		Sanguibacteraceae	780	57.2267		Nannocystis	782	57.3734
					0		ABS-6	101	7.41012		A31	557	40.8657		Leptotrichiaceae	775	56.8599		Thiobacillus	781	57.3001
					0		OP11-2	96	7.04329		WCHB1-50	542	39.7652		[Paraprevotellaceae]	773	56.7131		Phycicoccus	780	57.2267
					0		Gitt-GS-136	94	6.89655		WCHB1-41	530	38.8848		UD5	769	56.4197		Balneimonas	779	57.1533
					0		Thermoprotei	93	6.82318		MBA08	525	38.518		Nakamurellaceae	758	55.6126		Sanguibacter	779	57.1533
					0		Chlorobia	85	6.23624		Chlorophyta	511	37.4908		S24-7	755	55.3925		Methylosinus	778	57.08
					0		TG3	84	6.16288		ML615J-28	499	36.6104		Ellin515	752	55.1724		Tsukamurella	778	57.08
					0		BD7-11	73	5.35583		Acidobacteriales	493	36.1702		KSB4	750	55.0257		Leptotrichia	774	56.7865
					0		TM1	73	5.35583		MSBL9	487	35.73		[Kouleothrixaceae]	749	54.9523		Staphylococcus	774	56.7865
					0		[Methylacidiphilae]	73	5.35583		RsaHF231	485	35.5833		125ds10	747	54.8056		Allochromatium	771	56.5664
					0		Gemm-5	72	5.28247		DH61	474	34.7762		0319-6G20	745	54.6588		Knoellia	771	56.5664
					0		12-24	71	5.2091		Methanobacteriales	472	34.6295		OM27	744	54.5855		Phascolarctobacterium	771	56.5664
					0		[Brocadiae]	71	5.2091		PHOS-HE93	458	33.6023		Caldicoprobacteraceae	741	54.3654		Leptothrix	769	56.4197
					0		PAUC37f	67	4.91563		OPB54	445	32.6486		Gallionellaceae	741	54.3654		Micrococcus	768	56.3463
					0		TA06	64	4.69552		Methanomicrobiales	444	32.5752		Crenotrichaceae	739	54.2186		GW-34	767	56.2729
					0		KIST-JJY010	58	4.25532		PL-11B10	444	32.5752		Promicromonosporaceae	728	53.4116		Prosthecobacter	765	56.1262
					0		JG37-AG-4	54	3.96185		Methanosarcinales	443	32.5018		OM60	727	53.3382		Vitreoscilla	764	56.0528
					0		Gemm-2	52	3.81511		NB1-j	443	32.5018		Actinosynnemataceae	726	53.2649		Syntrophus	763	55.9795
					0		Mb-NB09	49	3.59501		SHA-1	440	32.2817		D2	721	52.898		Acetobacterium	762	55.9061
					0		WCHB1-64	47	3.44828		Acidithiobacillales	435	31.9149		Leptospiraceae	720	52.8247		Azospira	762	55.9061
					0		[Parvarchaea]	47	3.44828		Blgi18	417	30.5943		Dermabacteraceae	719	52.7513		Simplicispira	762	55.9061
					0		BD4-9	44	3.22817		E2	408	29.934		Brevibacteriaceae	717	52.6045		Haliscomenobacter	761	55.8327
					0		C0119	41	3.00807		B97	396	29.0536		Bartonellaceae	710	52.091		Sinorhizobium	761	55.8327
					0		F38	38	2.78797		Streptophyta	396	29.0536		Solibacteraceae	703	51.5774		WCHB1-05	761	55.8327
					0		AB16	36	2.64123		FAC88	393	28.8335		Dolo_23	701	51.4307		Erythrobacter	759	55.686
					0		S035	36	2.64123		FAC87	391	28.6867		[Cloacamonaceae]	700	51.3573		Candidatus Microthrix	757	55.5393
					0		CK-1C4-19	35	2.56787		Oscillatoriales	374	27.4395		lheB3-7	700	51.3573		Blvii28	755	55.3925
					0		TTA-B1	35	2.56787		OPB72	354	25.9721		Desulfobacteraceae	699	51.2839		Pseudoclavibacter	755	55.3925
					0		OPB14	32	2.34776		MVS-40	351	25.752		Williamsiaceae	694	50.9171		Tetrasphaera	754	55.3191
					0		Gemm-3	30	2.20103		WCHB1-81	351	25.752		Sporichthyaceae	690	50.6236		Arthrospira	753	55.2458
					0		IIB17	29	2.12766		Chloroflexales	347	25.4585		Dermatophilaceae	686	50.3302		Anaerolinea	750	55.0257
					0		Pla4	25	1.83419		GW-28	340	24.945		Paenibacillaceae	681	49.9633		Bosea	748	54.8789
					0		Pla3	24	1.76082		OPB95	327	23.9912		Rickettsiaceae	680	49.8899		Methylobacterium	748	54.8789
					0		GN05	21	1.54072		Spirobacillales	314	23.0374		Rhodobiaceae	677	49.6698		Slackia	747	54.8056
					0		SHA-109	20	1.46735		Ellin5290	308	22.5972		Procabacteriaceae	676	49.5965		Cellulomonas	746	54.7322
					0		EC1113	18	1.32062		Victivallales	304	22.3037		Halomonadaceae	675	49.5231		Parabacteroides	744	54.5855
					0		SAR202	18	1.32062		CFB-26	300	22.0103		Kineosporiaceae	674	49.4497		Pleomorphomonas	744	54.5855
					0		wb1-A12	17	1.24725		MBNT15	300	22.0103		PRR-10	664	48.7161		Lautropia	742	54.4387
					0		[Brevinematae]	16	1.17388		Gemellales	299	21.9369		[Bryobacteraceae]	645	47.3221		Caldicoprobacter	741	54.3654
					0		GN07	13	0.953778		Fibrobacterales	280	20.5429		Desulfuromonadaceae	644	47.2487		Caulobacter	739	54.2186
					0		Dictyoglomia	12	0.880411		PYR10d3	280	20.5429		Solirubrobacteraceae	640	46.9552		Crenothrix	739	54.2186
					0		Caldisericia	11	0.807043		TP122	276	20.2494		kpj58rc	631	46.2949		Gallionella	736	53.9985
					0		At12OctB3	10	0.733676		RF32	271	19.8826		ACK-M1	625	45.8547		Amycolatopsis	734	53.8518
					0		JL-ETNP-Z39	10	0.733676		S1198	269	19.7359		Alteromonadaceae	621	45.5613		Pedobacter	731	53.6317
					0		Caldithrixae	9	0.660308		GW-22	267	19.5891		AK1AB1_02E	619	45.4145		Verrucomicrobium	730	53.5583
					0		SC72	8	0.586941		IIb	262	19.2223		Myxococcaceae	610	44.7542		PSB-M-3	728	53.4116
					0		Zetaproteobacteria	8	0.586941		mle1-8	255	18.7087		[Marinicellaceae]	609	44.6809		Propionibacterium	726	53.2649
					0		P2-11E	7	0.513573		pGrfC26	255	18.7087		Dehalobacteriaceae	608	44.6075		Demequina	723	53.0448
					0		AT-s54	5	0.366838		Ellin6513	250	18.3419		Conexibacteraceae	603	44.2406		Fluviicola	720	52.8247
					0		Gloeobacterophycideae	5	0.366838		Dehalococcoidales	246	18.0484		EB1003	600	44.0205		Microlunatus	718	52.6779
					0		SM1A07	5	0.366838		Armatimonadales	243	17.8283		Anaerobaculaceae	588	43.1401		Polynucleobacter	718	52.6779
					0		bOHTK-109	4	0.29347		MVS-107	241	17.6816		Ardenscatenaceae	585	42.92		Brevibacterium	717	52.6045
					0		Aquificae	3	0.220103		BA021	236	17.3147		Syntrophorhabdaceae	582	42.6999		Kocuria	715	52.4578
					0		Halobacteria	3	0.220103		SHA-124	236	17.3147		Pelagibacteraceae	581	42.6266		Tessaracoccus	715	52.4578
					0		MSBL6	3	0.220103		Sphaerochaetales	231	16.9479		AKIW874	578	42.4065		Leuconostoc	711	52.1643
					0		OP2	3	0.220103		[Rhodothermales]	231	16.9479		Beutenbergiaceae	571	41.8929		Giesbergeria	707	51.8709
					0		SL56	3	0.220103		Acholeplasmatales	230	16.8745		R4-45B	571	41.8929		Actinoplanes	703	51.5774
					0		A712011	2	0.146735		Desulfarculales	224	16.4343		[Exiguobacteraceae]	563	41.3059		Luteococcus	701	51.4307
					0		AT-s2-57	2	0.146735		VC38	220	16.1409		Gracilibacteraceae	555	40.719		Veillonella	701	51.4307
					0		GAL08	2	0.146735		N1423WL	210	15.4072		Xenococcaceae	554	40.6456		Acidaminococcus	699	51.2839
					0		GN06	2	0.146735		DS-18	204	14.967		Ruaniaceae	550	40.3522		Beijerinckia	698	51.2106
					0		MD2896-B26	2	0.146735		Rubrobacterales	204	14.967		S47	550	40.3522		Brachybacterium	697	51.1372
					0		ODP123	2	0.146735		SB-45	201	14.7469		SHA-31	550	40.3522		Epulopiscium	696	51.0638
					0		AHT28	1	0.0733676		[Brachyspirales]	200	14.6735		Cyclobacteriaceae	546	40.0587		Terracoccus	694	50.9171
					0		B142	1	0.0733676		CCM11a	194	14.2333		Patulibacteraceae	530	38.8848		Williamsia	694	50.9171
					0		BS119	1	0.0733676		BSA2B-08	191	14.0132		[Barnesiellaceae]	521	38.2245		Cryocola	689	50.5503
					0		DSEG	1	0.0733676		32-20	187	13.7197		mitochondria	505	37.0506		Friedmanniella	689	50.5503
					0		Methanococci	1	0.0733676		SJA-22	186	13.6464		Desulfomicrobiaceae	502	36.8305		Arsenicicoccus	678	49.7432
					0		OS-L	1	0.0733676		[Thermobaculales]	186	13.6464		Rs-045	500	36.6838		Mogibacterium	677	49.6698
					0				0		GIF9	180	13.2062		Dermacoccaceae	496	36.3903		DA101	662	48.5693
					0				0		258ds10	173	12.6926		Anaerobrancaceae	491	36.0235		Mitsuokella	661	48.496
					0				0		Thermogemmatisporales	166	12.179		Sediment-4	482	35.3632		Anaerospora	659	48.3492
					0				0		Pseudanabaenales	159	11.6654		Methanobacteriaceae	472	34.6295		Legionella	659	48.3492
					0				0		Chthonomonadales	157	11.5187		Bogoriellaceae	471	34.5561		Geothrix	657	48.2025
					0				0		Nitrososphaerales	155	11.372		Trueperaceae	465	34.1159		Sulfurospirillum	651	47.7623
					0				0		Nostocales	151	11.0785		Iamiaceae	463	33.9692		Flavihumibacter	649	47.6156
					0				0		Chlamydiales	148	10.8584		RFP12	453	33.2355		Xylophilus	643	47.1753
					0				0		BPC076	144	10.5649		wb1_P06	426	31.2546		Afipia	641	47.0286
					0				0		Vibrionales	141	10.3448		Fusobacteriaceae	425	31.1812		Flavisolibacter	640	46.9552
					0				0		Elusimicrobiales	131	9.61115		Deinococcaceae	416	30.5209		N09	640	46.9552
					0				0		NRP-J	123	9.02421		[Methanomassiliicoccaceae]	405	29.7139		Turneriella	640	46.9552
					0				0		SHA-43	122	8.95084		Methanosarcinaceae	399	29.2737		Pseudochrobactrum	631	46.2949
					0				0		Synechococcales	121	8.87748		Acidobacteriaceae	390	28.6134		Pseudonocardia	631	46.2949
					0				0		OPB11	117	8.58401		[Odoribacteraceae]	387	28.3933		Paucibacter	630	46.2216
					0				0		Cenarchaeales	108	7.9237		Thermoactinomycetaceae	379	27.8063		Peptococcus	630	46.2216
					0				0		Deferribacterales	106	7.77696		TTA_B6	376	27.5862		Adlercreutzia	624	45.7814
					0				0		HTCC2188	106	7.77696		ML1228J-1	374	27.4395		Erysipelothrix	622	45.6346
					0				0		[Entotheonellales]	105	7.7036		Phormidiaceae	374	27.4395		Janthinobacterium	619	45.4145
					0				0		Euzebyales	97	7.11665		[Thermodesulfovibrionaceae]	365	26.7792		Cellulosimicrobium	618	45.3412
					0				0		11-24	90	6.60308		Koribacteraceae	362	26.5591		Brevundimonas	617	45.2678
					0				0		MSBL3	89	6.52971		koll13	354	25.9721		Millisia	611	44.8276
					0				0		WCHB1-02	88	6.45635		At425_EubF1	351	25.752		Leptospira	609	44.6809
					0				0		MVP-88	87	6.38298		Thermoanaerobacteraceae	343	25.1651		Rothia	605	44.3874
					0				0		Chlorobiales	85	6.23624		Jonesiaceae	334	24.5048		Crocinitomix	604	44.314
					0				0		TG3-1	84	6.16288		Chloroflexaceae	330	24.2113		Xanthobacter	604	44.314
					0				0		B110	81	5.94277		TIBD11	329	24.1379		Burkholderia	600	44.0205
					0				0		B07_WMSP1	80	5.86941		Thermodesulfobiaceae	329	24.1379		Rhodocyclus	597	43.8004
					0				0		YC-E6	79	5.79604		JTB38	319	23.4043		Kouleothrix	591	43.3602
					0				0		Pasteurellales	76	5.57594		Halothiobacillaceae	318	23.3309		Sedimentibacter	590	43.2869
					0				0		Thiohalorhabdales	74	5.4292		AKIW659	317	23.2575		Actinotalea	589	43.2135
					0				0		Brocadiales	71	5.2091		SJA-101	308	22.5972		PD-UASB-13	588	43.1401
					0				0		AKAU3564	65	4.76889		Thermovirgaceae	307	22.5238		Plesiocystis	586	42.9934
					0				0		JG30-KF-AS9	61	4.47542		Victivallaceae	304	22.3037		Ardenscatena	585	42.92
					0				0		Herpetosiphonales	59	4.32869		Thermomonosporaceae	302	22.157		Cytophaga	576	42.2597
					0				0		MWH-UniP1	59	4.32869		MVS-65	289	21.2032		Alicycliphilus	574	42.113
					0				0		GAB-B06	57	4.18195		Methanosaetaceae	285	20.9098		Sorangium	572	41.9663
					0				0		34P16	56	4.10858		ZA3409c	284	20.8364		Sutterella	572	41.9663
					0				0		Thermales	56	4.10858		Streptosporangiaceae	267	19.5891		Luteimicrobium	570	41.8195
					0				0		JH-WHS47	55	4.03522		Cryptosporangiaceae	264	19.369		Shinella	569	41.7461
					0				0		Puniceicoccales	53	3.88848		Fibrobacteraceae	261	19.1489		Piscicoccus	566	41.526
					0				0		AF420338	52	3.81511		Aminiphilaceae	257	18.8555		Dyadobacter	565	41.4527
					0				0		S-70	52	3.81511		Methanoregulaceae	255	18.7087		Kineosphaera	564	41.3793
					0				0		[Cerasicoccales]	49	3.59501		Thiobacteraceae	254	18.6354		Methyloversatilis	564	41.3793
					0				0		Ktedonobacterales	48	3.52164		WSA2	244	17.9017		Granulicatella	561	41.1592
					0				0		S-BQ2-57	46	3.37491		Armatimonadaceae	243	17.8283		Eggerthella	557	40.8657
					0				0		YLA114	43	3.15481		Yaniellaceae	239	17.5348		Exiguobacterium	554	40.6456
					0				0		SB-34	42	3.08144		EtOH8	238	17.4615		Shuttleworthia	553	40.5723
					0				0		AKIW781	41	3.00807		HTCC2188	235	17.2414		Anaerofustis	549	40.2788
					0				0		Desulfurellales	37	2.7146		Sphaerochaetaceae	231	16.9479		Oryzihumus	549	40.2788
					0				0		Micrococcales	37	2.7146		Acholeplasmataceae	230	16.8745		Sebaldella	545	39.9853
					0				0		Haloplasmatales	36	2.64123		Ectothiorhodospiraceae	226	16.5811		Paenibacillus	533	39.1049
					0				0		SM1D11	31	2.27439		Desulfarculaceae	224	16.4343		Sediminibacterium	528	38.7381
					0				0		noFP_H7	31	2.27439		WCHB1-25	222	16.2876		Tissierella_Soehngenia	528	38.7381
					0				0		KD3-145	30	2.20103		Alicyclobacillaceae	220	16.1409		Albidovulum	525	38.518
					0				0		Anaeroplasmatales	28	2.05429		p-2534-18B5	218	15.9941		[Prevotella]	525	38.518
					0				0		M2PT2-76	24	1.76082		Cystobacterineae	212	15.5539		Dehalobacterium	521	38.2245
					0				0		Methylacidiphilales	24	1.76082		Alcanivoracaceae	208	15.2605		Inquilinus	516	37.8577
					0				0		LD1-PA13	22	1.61409		Rubrobacteraceae	204	14.967		Labrys	516	37.8577
					0				0		WCHB1-07	22	1.61409		Methylococcaceae	203	14.8936		Caloramator	513	37.6376
					0				0		SBYZ_6080	21	1.54072		Chlamydomonadaceae	201	14.7469		W22	513	37.6376
					0				0		CPla-3	20	1.46735		Brachyspiraceae	200	14.6735		Wautersiella	512	37.5642
					0				0		Sphaerobacterales	20	1.46735		Dehalococcoidaceae	195	14.3067		[Clostridium]	511	37.4908
					0				0		d153	20	1.46735		0319-6A21	192	14.0866		Nesterenkonia	508	37.2707
					0				0		Nitriliruptorales	19	1.39398		Methanomicrobiaceae	188	13.7931		Pilimelia	508	37.2707
					0				0		PeHg47	17	1.24725		[Thermobaculaceae]	186	13.6464		Vagococcus	508	37.2707
					0				0		FW68	16	1.17388		JdFBGBact	176	12.9127		Pelotomaculum	505	37.0506
					0				0		Stigonematales	16	1.17388		Succinivibrionaceae	176	12.9127		K82	504	36.9773
					0				0		Euglenozoa	15	1.10051		Nocardiopsaceae	174	12.766		Kaistibacter	503	36.9039
					0				0		NKB15	15	1.10051		[Chromatiaceae]	174	12.766		Desulfomicrobium	502	36.8305
					0				0		Kordiimonadales	13	0.953778		FW	169	12.3991		Fimbriimonas	502	36.8305
					0				0		Methylomirabiliales	13	0.953778		Thermogemmatisporaceae	166	12.179		Candidatus Xiphinematobacter	501	36.7572
					0				0		Sva0853	13	0.953778		[Balneolaceae]	165	12.1056		Candidatus Rhodoluna	500	36.6838
					0				0		[Brevinematales]	13	0.953778		Kiloniellaceae	160	11.7388		Dermacoccus	496	36.3903
					0				0		Dictyoglomales	12	0.880411		Chthonomonadaceae	157	11.5187		Pelosinus	492	36.0968
					0				0		PBS-III-9	12	0.880411		Pelobacteraceae	157	11.5187		Actinokineospora	486	35.6566
					0				0		TK10	12	0.880411		Pseudanabaenaceae	156	11.4453		Litorilinea	483	35.4365
					0				0		p04_C01	12	0.880411		Nitrososphaeraceae	155	11.372		Streptacidiphilus	483	35.4365
					0				0		Caldisericales	11	0.807043		Sporolactobacillaceae	154	11.2986		Alkaliphilus	476	34.923
					0				0		Mycoplasmatales	11	0.807043		Methanocorpusculaceae	149	10.9318		Erythromicrobium	475	34.8496
					0				0		Thermoplasmatales	11	0.807043		Shewanellaceae	149	10.9318		Dysgonomonas	474	34.7762
					0				0		YJF2-48	11	0.807043		Flammeovirgaceae	148	10.8584		Aerococcus	472	34.6295
					0				0		DTB120	10	0.733676		GZKB119	148	10.8584		Agrococcus	472	34.6295
					0				0		Tremblayales	10	0.733676		Gemellaceae	148	10.8584		Sulfuricurvum	472	34.6295
					0				0		BPC015	9	0.660308		Nostocaceae	147	10.785		Georgenia	471	34.5561
					0				0		C20	9	0.660308		Hahellaceae	139	10.1981		Atopobium	469	34.4094
					0				0		Caldithrixales	9	0.660308		Trebouxiophyceae	134	9.83125		Deefgea	462	33.8958
					0				0		Cardiobacteriales	9	0.660308		RF16	130	9.53778		Chelatococcus	461	33.8225
					0				0		Cryptophyta	9	0.660308		Listeriaceae	127	9.31768		Iamia	459	33.6757
					0				0		K2-4-19	9	0.660308		Idiomarinaceae	126	9.24431		Lutibacterium	459	33.6757
					0				0		R76-B128	9	0.660308		211ds20	120	8.80411		Candidatus Solibacter	456	33.4556
					0				0		Haptophyceae	8	0.586941		Pseudoalteromonadaceae	117	8.58401		Acidaminobacter	454	33.3089
					0				0		Mariprofundales	8	0.586941		Ellin5301	116	8.51064		Xylanimicrobium	453	33.2355
					0				0		Ucn15732	8	0.586941		Acidithiobacillaceae	111	8.1438		cc_115	453	33.2355
					0				0		WCHB1-15	8	0.586941		[Pedosphaeraceae]	110	8.07043		Afifella	452	33.1621
					0				0		C114	7	0.513573		Deferribacteraceae	106	7.77696		Butyrivibrio	452	33.1621
					0				0		E29	7	0.513573		Ellin517	104	7.63023		Curtobacterium	449	32.942
					0				0		FS117-23B-02	7	0.513573		Phycisphaeraceae	104	7.63023		Anaeromyxobacter	448	32.8687
					0				0		A-2AF	6	0.440205		VC21_Bac22	101	7.41012		S1	445	32.6486
					0				0		A89	6	0.440205		TK06	100	7.33676		Peptoniphilus	433	31.7682
					0				0		B12-WMSP1	6	0.440205		Euzebyaceae	97	7.11665		Roseomonas	433	31.7682
					0				0		Arctic96B-7	5	0.366838		F16	94	6.89655		Lachnobacterium	430	31.5481
					0				0		Gloeobacterales	5	0.366838		Synechococcaceae	91	6.67645		Phyllobacterium	425	31.1812
					0				0		AK31	4	0.29347		Symbiobacteriaceae	86	6.30961		Rhodanobacter	425	31.1812
					0				0		HMMVPog-54	4	0.29347		Chlorobiaceae	85	6.23624		Blastomonas	422	30.9611
					0				0		MSB-1E9	4	0.29347		Oceanospirillaceae	84	6.16288		Psychrobacter	421	30.8877
					0				0		RCP1-48	4	0.29347		TSCOR003-O20	83	6.08951		Desulfococcus	420	30.8144
					0				0		WCHD3-30	4	0.29347		DHVEG-1	80	5.86941		Desulforhopalus	418	30.6676
					0				0		Aquificales	3	0.220103		Cenarchaeaceae	76	5.57594		Methanobacterium	418	30.6676
					0				0		Arctic97B-4	3	0.220103		Pasteurellaceae	75	5.50257		C39	410	30.0807
					0				0		B10	3	0.220103		Actinospicaceae	74	5.4292		Deinococcus	409	30.0073
					0				0		Halobacteriales	3	0.220103		SHBZ1169	72	5.28247		Carnobacterium	408	29.934
					0				0		MIZ17	3	0.220103		Brocadiaceae	71	5.2091		Modestobacter	407	29.8606
					0				0		SSS58A	3	0.220103		Parachlamydiaceae	70	5.13573		Peptostreptococcus	407	29.8606
					0				0		CAB-I	2	0.146735		Rhodothermaceae	70	5.13573		Sulfurimonas	405	29.7139
					0				0		Ellin7246	2	0.146735		Chlamydiaceae	69	5.06236		Rubellimicrobium	401	29.4204
					0				0		IndB3-24	2	0.146735		SAGMA-X	68	4.98899		Sporosarcina	401	29.4204
					0				0		MAT-CR-H2-G03	2	0.146735		Methanospirillaceae	67	4.91563		Nostocoida	394	28.9068
					0				0		MSB-5B5	2	0.146735		[Entotheonellaceae]	67	4.91563		Parvibaculum	392	28.7601
					0				0		T8-B82	2	0.146735		FFCH4570	63	4.62216		Desulfosporosinus	391	28.6867
					0				0		UA01	2	0.146735		HTCC2089	62	4.54879		Nocardia	390	28.6134
					0				0		wb1_H11	2	0.146735		Saccharospirillaceae	60	4.40205		Jeotgalicoccus	387	28.3933
					0				0		ArcA07	1	0.0733676		Acidimicrobiaceae	56	4.10858		Anaerobaculum	385	28.2465
					0				0		BB36	1	0.0733676		Thermaceae	56	4.10858		Arenimonas	385	28.2465
					0				0		Cercozoa	1	0.0733676		Puniceicoccaceae	53	3.88848		Nitrosomonas	385	28.2465
					0				0		EC94	1	0.0733676		[Cerasicoccaceae]	49	3.59501		Rhizobium	385	28.2465
					0				0		JH-WHS99	1	0.0733676		Ktedonobacteraceae	48	3.52164		Methanomassiliicoccus	381	27.953
					0				0		Lentisphaerales	1	0.0733676		Rarobacteraceae	43	3.15481		Rathayibacter	379	27.8063
					0				0		Methanococcales	1	0.0733676		SC3-41	43	3.15481		Hyphomonas	378	27.7329
					0				0		SAR324	1	0.0733676		Glycomycetaceae	42	3.08144		Syntrophobacter	378	27.7329
					0				0		ST-3K15	1	0.0733676		Rhabdochlamydiaceae	39	2.86134		Spirochaeta	377	27.6596
					0				0		Salinisphaerales	1	0.0733676		SBYG_4172	39	2.86134		Yonghaparkia	377	27.6596
					0				0		ZA3648c	1	0.0733676		A1-B1	38	2.78797		Azorhizobium	376	27.5862
					0				0		[Borreliales]	1	0.0733676		NB1-i	38	2.78797		Candidatus Aquiluna	376	27.5862
					0				0		[Chloracidobacterales]	1	0.0733676		Cohaesibacteraceae	37	2.7146		Lentzea	373	27.3661
					0				0				0		Haloplasmataceae	36	2.64123		Anaerococcus	372	27.2927
					0				0				0		Vibrionaceae	36	2.64123		Verminephrobacter	372	27.2927
					0				0				0		YAB3B13	35	2.56787		Azovibrio	366	26.8525
					0				0				0		Chamaesiphonaceae	34	2.4945		Neisseria	366	26.8525
					0				0				0		[Leptospirillaceae]	34	2.4945		Roseococcus	366	26.8525
					0				0				0		PAUC26f	33	2.42113		E6	364	26.7058
					0				0				0		Oscillochloridaceae	32	2.34776		Desulfobacter	361	26.4857
					0				0				0		Francisellaceae	30	2.20103		Desulfomonile	361	26.4857
					0				0				0		Anaeroplasmataceae	28	2.05429		Thiomonas	360	26.4123
					0				0				0		Cystobacteraceae	27	1.98092		Microvirgula	357	26.1922
					0				0				0		SUP05	27	1.98092		Rhodovastum	356	26.1189
					0				0				0		Cyanobacteriaceae	26	1.90756		SJA-88	356	26.1189
					0				0				0		Elusimicrobiaceae	26	1.90756		Tepidimicrobium	353	25.8988
					0				0				0		ANME-2D	23	1.68745		Arcanobacterium	351	25.752
					0				0				0		Endozoicimonaceae	22	1.61409		Kosmotoga	351	25.752
					0				0				0		Oleiphilaceae	22	1.61409		Salana	350	25.6787
					0				0				0		PK34	22	1.61409		Clavibacter	349	25.6053
					0				0				0		[Melioribacteraceae]	22	1.61409		Skermanella	349	25.6053
					0				0				0		Microcystaceae	20	1.46735		Methylotenera	348	25.5319
					0				0				0		[Amoebophilaceae]	20	1.46735		Blastococcus	346	25.3852
					0				0				0		Nitriliruptoraceae	19	1.39398		Ferruginibacter	343	25.1651
					0				0				0		[Roseiflexaceae]	18	1.32062		Akkermansia	340	24.945
					0				0				0		Criblamydiaceae	17	1.24725		Brooklawnia	339	24.8716
					0				0				0		MND4	16	1.17388		Geodermatophilus	338	24.7982
					0				0				0		Rivulariaceae	16	1.17388		Phormidium	336	24.6515
					0				0				0		JTB215	15	1.10051		Megamonas	335	24.5781
					0				0				0		Colwelliaceae	14	1.02715		Coprothermobacter	329	24.1379
					0				0				0		Mamiellaceae	14	1.02715		Achromobacter	325	23.8445
					0				0				0		Methylomirabiliaceae	13	0.953778		Pythium	325	23.8445
					0				0				0		BS11	12	0.880411		Prauserella	322	23.6244
					0				0				0		Dictyoglomaceae	12	0.880411		C1_B004	321	23.551
					0				0				0		Mycoplasmataceae	11	0.807043		Chloronema	321	23.551
					0				0				0		Picrophilaceae	11	0.807043		Sterolibacterium	321	23.551
					0				0				0		Waddliaceae	11	0.807043		Chondromyces	320	23.4776
					0				0				0		Caldisericaceae	10	0.733676		RS62	320	23.4776	1
					0				0				0		NS9	10	0.733676		Kitasatospora	319	23.4043
					0				0				0		5B-12	9	0.660308		Lampropedia	318	23.3309
					0				0				0		Actinopolysporaceae	9	0.660308		Agromyces	317	23.2575
					0				0				0		SHA-116	9	0.660308		Cellvibrio	314	23.0374
					0				0				0		Desulfohalobiaceae	8	0.586941		Roseateles	314	23.0374
					0				0				0		Gomphosphaeriaceae	8	0.586941		Kineococcus	312	22.8907
					0				0				0		Mariprofundaceae	8	0.586941		Paraprevotella	312	22.8907
					0				0				0		4-29	7	0.513573		Segniliparus	310	22.7439
					0				0				0		Kordiimonadaceae	7	0.513573		Azospirillum	308	22.5972
					0				0				0		Nitrospinaceae	7	0.513573		Truepera	307	22.5238
					0				0				0		Carboxydocellaceae	6	0.440205		Methanosarcina	298	21.8635
					0				0				0		Cardiobacteriaceae	6	0.440205		Oerskovia	297	21.7902
					0				0				0		Chroococcaceae	6	0.440205		Rummeliibacillus	296	21.7168
					0				0				0		ML635J-40	6	0.440205		HB2-32-21	295	21.6434
					0				0				0		OPB35	6	0.440205		Pimelobacter	294	21.5701
					0				0				0		Sulfobacillaceae	6	0.440205		Tepidimonas	294	21.5701
					0				0				0		A714017	5	0.366838		Chthoniobacter	293	21.4967
					0				0				0		AEGEAN_112	5	0.366838		Aquimonas	289	21.2032
					0				0				0		BA059	5	0.366838		Catellatospora	289	21.2032
					0				0				0		Gloeobacteraceae	5	0.366838		BHB21	287	21.0565
					0				0				0		NS11-12	5	0.366838		Methanosaeta	285	20.9098
					0				0				0		Caldithrixaceae	4	0.29347		Succiniclasticum	285	20.9098
					0				0				0		FFCH7168	4	0.29347		YRC22	285	20.9098
					0				0				0		OCS155	4	0.29347		Dehalobacter_Syntrophobotulus	282	20.6897
					0				0				0		SAR324	4	0.29347		Lutibacter	278	20.3962
					0				0				0		Thiohalorhabdaceae	4	0.29347		Lysinibacillus	275	20.1761
					0				0				0		ntu14	4	0.29347		u114	271	19.8826
					0				0				0		01D2Z36	3	0.220103		Aetherobacter	270	19.8092
					0				0				0		Acaryochloridaceae	3	0.220103		Sphingosinicella	270	19.8092
					0				0				0		Aquificaceae	3	0.220103		Candidatus Portiera	269	19.7359
					0				0				0		Desulfonatronumaceae	3	0.220103		Myroides	268	19.6625
					0				0				0		Halobacteriaceae	3	0.220103		Weissella	266	19.5158
					0				0				0		Holosporaceae	3	0.220103		Couchioplanes	265	19.4424
					0				0				0		LD1-PA34	3	0.220103		Levilinea	265	19.4424
					0				0				0		Pasteuriaceae	3	0.220103		Alcaligenes	264	19.369
					0				0				0		Simkaniaceae	3	0.220103		Nitratireductor	263	19.2957
					0				0				0		ANME-2c	2	0.146735		Sphingobacterium	263	19.2957
					0				0				0		Anaplasmataceae	2	0.146735		Finegoldia	261	19.1489
					0				0				0		Blattabacteriaceae	2	0.146735		Butyricimonas	259	19.0022
					0				0				0		CV106	2	0.146735		Coprobacillus	259	19.0022
					0				0				0		CW-1	2	0.146735		Perlucidibaca	257	18.8555
					0				0				0		Caldicellulosiruptoraceae	2	0.146735		Rhodobaca	255	18.7087
					0				0				0		Marine group II	2	0.146735		Saccharothrix	255	18.7087
					0				0				0		OPB3	2	0.146735		Methanobrevibacter	253	18.562
					0				0				0		Psychromonadaceae	2	0.146735		Lutispora	251	18.4153
					0				0				0		SBYO_3720	2	0.146735		Enhydrobacter	248	18.1952
					0				0				0		[Chlorothrixaceae]	2	0.146735		Aequorivita	247	18.1218
					0				0				0		[Thermicanaceae]	2	0.146735		Roseivivax	246	18.0484
					0				0				0		zEL20	2	0.146735		Actinomadura	245	17.9751
					0				0				0		AEGEAN_185	1	0.0733676		RFN20	245	17.9751
					0				0				0		Chlorarachniophyceae	1	0.0733676		Chroococcidiopsis	244	17.9017
					0				0				0		Ferrimonadaceae	1	0.0733676		Ralstonia	244	17.9017
					0				0				0		Heliobacteriaceae	1	0.0733676		Halomonas	243	17.8283
					0				0				0		J115	1	0.0733676		Methanosphaera	242	17.755
					0				0				0		LD19	1	0.0733676		Aquicella	241	17.6816
					0				0				0		Lentisphaeraceae	1	0.0733676		Rickettsiella	238	17.4615
					0				0				0		M1PL1-46	1	0.0733676		Longilinea	237	17.3881
					0				0				0		MSBL1	1	0.0733676		Odoribacter	236	17.3147
					0				0				0		Marine group III	1	0.0733676		Emticicia	234	17.168
					0				0				0		Methanococcaceae	1	0.0733676		Magnetospirillum	234	17.168
					0				0				0		OTUb7	1	0.0733676		Sporichthya	234	17.168
					0				0				0		S25_1238	1	0.0733676		Candidatus Methanoregula	233	17.0946
					0				0				0		Sc-NB04	1	0.0733676		DCE29	231	16.9479
					0				0				0		Scytonemataceae	1	0.0733676		Segetibacter	230	16.8745
					0				0				0		Spirulinaceae	1	0.0733676		Candidatus Koribacter	229	16.8012
					0				0				0		Thermoanaerobacterales Family III. Incertae Sedis	1	0.0733676		Yaniella	229	16.8012
					0				0				0		[Borreliaceae]	1	0.0733676		Amorphomonas	224	16.4343
					0				0				0		[Chloracidobacteraceae]	1	0.0733676		Methanomethylovorans	224	16.4343
																			Ureibacillus	223	16.361
																			Fibrobacter	222	16.2876
																			Promicromonospora	221	16.2142
																			Lapillicoccus	217	15.9208
																			Gracilibacter	215	15.774
																			Sphaerochaeta	215	15.774
																			Petrobacter	214	15.7007
																			Methanolinea	213	15.6273
																			Nitrosovibrio	213	15.6273
																			Polyangium	213	15.6273
																			Anoxybacillus	212	15.5539
																			Aestuariimicrobium	211	15.4806
																			Alicyclobacillus	210	15.4072
																			Citricoccus	210	15.4072
																			Gelidibacter	210	15.4072
																			Saccharomonospora	210	15.4072
																			Succinispira	210	15.4072
																			Erwinia	209	15.3338
																			Alcanivorax	208	15.2605
																			Sharpea	207	15.1871
																			Hymenobacter	204	14.967
																			Clostridiisalibacter	203	14.8936
																			Z-35	202	14.8202
																			TS34	199	14.6001
																			Selenomonas	197	14.4534
																			Aminobacterium	196	14.38
																			Defluvibacter	195	14.3067
																			Fusobacterium	195	14.3067
																			Nitrobacter	195	14.3067
																			Microbispora	194	14.2333
																			Oxalobacter	194	14.2333
																			Catenuloplanes	193	14.1599
																			Thermacetogenium	193	14.1599
																			Xanthomonas	192	14.0866
																			Marinobacter	191	14.0132
																			Sporanaerobacter	191	14.0132
																			Desulfotomaculum	189	13.8665
																			za29	189	13.8665
																			B-42	187	13.7197
																			Cryobacterium	186	13.6464
																			A55_D21	185	13.573
																			Methanoculleus	185	13.573
																			Tatlockia	183	13.4263
																			AUTHM297	182	13.3529
																			Parvimonas	181	13.2795
																			Pigmentiphaga	180	13.2062
																			Rhodovarius	180	13.2062
																			Fervidobacterium	179	13.1328
																			Phaeospirillum	179	13.1328
																			p-75-a5	179	13.1328
																			Acholeplasma	178	13.0594
																			Frankia	177	12.9861
																			Intrasporangium	177	12.9861
																			Swaminathania	176	12.9127
																			Anaerofilum	175	12.8393
																			Geobacillus	175	12.8393
																			Corallococcus	171	12.5459
																			Dermatophilus	171	12.5459
																			Palleronia	170	12.4725
																			Tepidibacter	170	12.4725
																			Virgisporangium	170	12.4725
																			4-29	169	12.3991
																			Bartonella	168	12.3258
																			Herbiconiux	168	12.3258
																			Succinivibrio	168	12.3258
																			Brevibacillus	167	12.2524
																			Kribbella	167	12.2524
																			Anaerovibrio	166	12.179
																			Tolumonas	166	12.179
																			Citrobacter	165	12.1056
																			Solibacillus	164	12.0323
																			Kribbia	162	11.8855
																			Anaerotruncus	160	11.7388
																			Arenibacter	158	11.5921
																			Dermabacter	157	11.5187
																			vadinCA11	156	11.4453
																			Campylobacter	155	11.372
																			Candidatus Nitrososphaera	155	11.372
																			Desulfotomaculum_Desulfovirgula	154	11.2986
																			Methylovirgula	154	11.2986
																			Spirosoma	152	11.1519
																			Aminiphilus	150	11.0051
																			Azohydromonas	150	11.0051
																			Dethiobacter	149	10.9318
																			Methanocorpusculum	148	10.8584
																			Thiocapsa	147	10.785
																			Ignatzschineria	145	10.6383
																			Thermoactinomyces	145	10.6383
																			KSA1	144	10.5649
																			Leifsonia	144	10.5649
																			Actinosynnema	143	10.4916
																			Alistipes	143	10.4916
																			Shewanella	142	10.4182
																			TG5	142	10.4182
																			Thermocrispum	142	10.4182
																			CF231	141	10.3448
																			Klebsiella	141	10.3448
																			Agitococcus	139	10.1981
																			Asticcacaulis	138	10.1247
																			Hahella	138	10.1247
																			Pelomonas	138	10.1247
																			Aurantimonas	137	10.0514
																			Macrococcus	137	10.0514
																			Candidatus Cloacamonas	136	9.97799
																			Chitinophaga	134	9.83125
																			Dactylosporangium	134	9.83125
																			Oxobacter	133	9.75789
																			Collimonas	132	9.68452
																			Fulvimarina	132	9.68452
																			Sporotomaculum	132	9.68452
																			Telmatospirillum	132	9.68452
																			Actinomycetospora	131	9.61115
																			Methylobacillus	130	9.53778
																			Planomicrobium	129	9.46442
																			Serinibacter	128	9.39105
																			Rheinheimera	127	9.31768
																			Schumannella	127	9.31768
																			Aquaspirillum	126	9.24431
																			Elizabethkingia	124	9.09758
																			Planifilum	124	9.09758
																			Thiofaba	124	9.09758
																			Desemzia	123	9.02421
																			Methanofollis	123	9.02421
																			Novispirillum	123	9.02421
																			Mitsuaria	122	8.95084
																			Myxococcus	121	8.87748
																			Anaeromusa	120	8.80411
																			Moryella	120	8.80411
																			Acetobacter	119	8.73074
																			Cohnella	119	8.73074
																			Herminiimonas	118	8.65737
																			Marihabitans	118	8.65737
																			Brochothrix	117	8.58401
																			Verrucosispora	117	8.58401
																			Marivita	116	8.51064
																			BF311	115	8.43727
																			Methylopila	115	8.43727
																			Smaragdicoccus	115	8.43727
																			Leptolyngbya	114	8.3639
																			Chelativorans	113	8.29054
																			Pectinatus	112	8.21717
																			Acidithiobacillus	111	8.1438
																			Acutodesmus	111	8.1438
																			Cupriavidus	111	8.1438
																			Actinopolymorpha	110	8.07043
																			Pannonibacter	110	8.07043
																			Vogesella	110	8.07043
																			Acidiphilium	109	7.99707
																			Porphyromonas	109	7.99707
																			Ornithinibacillus	107	7.85033
																			Ethanoligenens	106	7.77696
																			L7A_E11	106	7.77696
																			Oligella	106	7.77696
																			Actinomycetales	105	7.7036
																			Frigoribacterium	105	7.7036
																			Pandoraea	105	7.7036
																			Pseudobutyrivibrio	105	7.7036
																			Chthonomonas	103	7.55686
																			Saccharopolyspora	102	7.48349
																			Trueperella	102	7.48349
																			Salinicoccus	100	7.33676
																			Virgibacillus	100	7.33676
																			Rubrobacter	98	7.19002
																			Euzebya	97	7.11665
																			Pedosphaera	97	7.11665
																			Christensenella	96	7.04329
																			Oceanicella	96	7.04329
																			Sporolactobacillus	95	6.96992
																			Varibaculum	94	6.89655
																			Anaerosinus	93	6.82318
																			Desulfarculus	93	6.82318
																			Kingella	93	6.82318
																			Oceanicola	93	6.82318
																			Octadecabacter	93	6.82318
																			Patulibacter	93	6.82318
																			Streptobacillus	93	6.82318
																			Conexibacter	92	6.74982
																			Nonomuraea	91	6.67645
																			Aeromonas	90	6.60308
																			Edaphobacter	90	6.60308
																			Kibdelosporangium	90	6.60308
																			W5	90	6.60308
																			Riemerella	89	6.52971
																			Rickettsia	88	6.45635
																			SC103	88	6.45635
																			Blastochloris	87	6.38298
																			Paenochrobactrum	87	6.38298
																			Synechococcus	87	6.38298
																			Rhodovulum	86	6.30961
																			Desulfitobacter	85	6.23624
																			Serinicoccus	85	6.23624
																			Serratia	85	6.23624
																			Nitrosococcus	84	6.16288
																			Paracraurococcus	84	6.16288
																			Mucispirillum	83	6.08951
																			Symbiobacterium	83	6.08951
																			Ammoniphilus	82	6.01614
																			Salinispora	82	6.01614
																			Sporomusa	80	5.86941
																			Weeksella	80	5.86941
																			Armatimonas	79	5.79604
																			Brumimicrobium	78	5.72267
																			Desulfobacca	78	5.72267
																			Limnobacter	78	5.72267
																			Ulvibacter	78	5.72267
																			Methylocaldum	77	5.6493
																			Sphaerisporangium	77	5.6493
																			Propionispira	76	5.57594
																			ph2	76	5.57594
																			Altererythrobacter	74	5.4292
																			Kineosporia	74	5.4292
																			Cryptosporangium	73	5.35583
																			Dyella	73	5.35583
																			GOUTA19	73	5.35583
																			Pseudoalteromonas	73	5.35583
																			Alkanindiges	72	5.28247
																			Filomicrobium	72	5.28247
																			Niastella	72	5.28247
																			Rhodoblastus	72	5.28247
																			Sporocytophaga	72	5.28247
																			Tetragenococcus	72	5.28247
																			Congregibacter	71	5.2091
																			Loktanella	71	5.2091
																			Pediococcus	71	5.2091
																			Polymorphum	71	5.2091
																			Wohlfahrtiimonas	71	5.2091
																			Planktothrix	70	5.13573
																			Luteibacter	69	5.06236
																			Actinobaculum	68	4.98899
																			Algoriphagus	68	4.98899
																			Blastobacter	68	4.98899
																			Garciella	68	4.98899
																			Adhaeribacter	67	4.91563
																			Holdemania	67	4.91563
																			Methanospirillum	67	4.91563
																			Paralcaligenes	67	4.91563
																			Pelobacter	67	4.91563
																			Planococcus	67	4.91563
																			Thalassobacter	67	4.91563
																			Thiovirga	67	4.91563
																			Elstera	66	4.84226
																			Gluconacetobacter	66	4.84226
																			Serpens	66	4.84226
																			Chlamydia	65	4.76889
																			HTCC	65	4.76889
																			Parasegitibacter	65	4.76889
																			Kytococcus	64	4.69552
																			Alkalibacterium	63	4.62216
																			Candidatus Brocadia	63	4.62216
																			Flectobacillus	63	4.62216
																			Helcococcus	63	4.62216
																			Desulfurispora	61	4.47542
																			Leptonema	61	4.47542
																			Quadrisphaera	61	4.47542
																			Ensifer	60	4.40205
																			Peredibacter	60	4.40205
																			Denitrobacter	59	4.32869
																			Filifactor	59	4.32869
																			Methylosarcina	59	4.32869
																			Nelumbo	59	4.32869
																			Skermania	59	4.32869
																			Zymomonas	58	4.25532
																			Helicobacter	57	4.18195
																			Fulvimonas	56	4.10858
																			Gillisia	56	4.10858
																			Hydrogenophilus	56	4.10858
																			Terrimonas	56	4.10858
																			Victivallis	56	4.10858
																			Anaerobacillus	55	4.03522
																			Guggenheimella	54	3.96185
																			Schlegelella	54	3.96185
																			Thiomicrospira	54	3.96185
																			Trebouxia	54	3.96185
																			Candidatus Liberibacter	53	3.88848
																			Dinoroseobacter	53	3.88848
																			Formivibrio	53	3.88848
																			Kutzneria	53	3.88848
																			LCP-6	53	3.88848
																			Nocardiopsis	53	3.88848
																			Nostoc	53	3.88848
																			Belnapia	52	3.81511
																			Chitinibacter	52	3.81511
																			Citromicrobium	52	3.81511
																			Eikenella	52	3.81511
																			Nitrosopumilus	52	3.81511
																			Conchiformibius	51	3.74175
																			Actinoalloteichus	50	3.66838
																			Gemella	50	3.66838
																			Gulbenkiania	50	3.66838
																			Cetobacterium	49	3.59501
																			Methylocella	49	3.59501
																			Micromonospora	49	3.59501
																			Rhodobium	49	3.59501
																			Salinimicrobium	49	3.59501
																			Prosthecomicrobium	48	3.52164
																			SHD-14	48	3.52164
																			Solirubrobacter	48	3.52164
																			Zhouia	48	3.52164
																			Brachymonas	47	3.44828
																			Methylomonas	47	3.44828
																			Thermoanaerovibrio	47	3.44828
																			Diplazium	46	3.37491
																			Trabulsiella	46	3.37491
																			Prauseria	45	3.30154
																			Roseibium	45	3.30154
																			Tindallia_Anoxynatronum	45	3.30154
																			Enterobacter	44	3.22817
																			Allobaculum	43	3.15481
																			Ancylobacter	43	3.15481
																			Haemophilus	43	3.15481
																			Rarobacter	43	3.15481
																			5-7N15	42	3.08144
																			Glycomyces	42	3.08144
																			Isobaculum	42	3.08144
																			Subtercola	42	3.08144
																			Meiothermus	41	3.00807
																			Thiobaca	41	3.00807
																			Oribacterium	40	2.9347
																			Propionimicrobium	40	2.9347
																			Sandaracinobacter	40	2.9347
																			Abiotrophia	39	2.86134
																			Acidisphaera	39	2.86134
																			Balneola	39	2.86134
																			Bilophila	39	2.86134
																			Candidatus Glomeribacter	39	2.86134
																			Candidatus Rhabdochlamydia	39	2.86134
																			Dethiosulfatibacter	39	2.86134
																			Phaeobacter	39	2.86134
																			Pullulanibacillus	39	2.86134
																			Acanthamoeba	38	2.78797
																			Laceyella	38	2.78797
																			ML110J-20	38	2.78797
																			Moraxella	38	2.78797
																			Ruminofilibacter	38	2.78797
																			Pontibacter	37	2.7146
																			Renibacterium	37	2.7146
																			Rhodocytophaga	37	2.7146
																			Sediminibacter	37	2.7146
																			Aquitalea	36	2.64123
																			Cronobacter	36	2.64123
																			Georgfuchsia	36	2.64123
																			JG37-AG-70	36	2.64123
																			Kurthia	36	2.64123
																			Olivibacter	36	2.64123
																			Singulisphaera	36	2.64123
																			CM44	35	2.56787
																			Haliangium	35	2.56787
																			Methanimicrococcus	35	2.56787
																			Natronobacillus	35	2.56787
																			Actinocatenispora	33	2.42113
																			Hespellia	33	2.42113
																			Massilia	33	2.42113
																			Chitinimonas	32	2.34776
																			Desulfuromonas	32	2.34776
																			Herbidospora	32	2.34776
																			Liberibacter	32	2.34776
																			Nitrobacteria	32	2.34776
																			Oscillochloris	32	2.34776
																			Terriglobus	32	2.34776
																			Candidatus Tammella	31	2.27439
																			Pseudaminobacter	31	2.27439
																			Thalassospira	31	2.27439
																			Ellin506	30	2.20103
																			Helcobacillus	30	2.20103
																			Paenisporosarcina	30	2.20103
																			Phytohabitans	30	2.20103
																			Thioclava	30	2.20103
																			Candidatus Jettenia	29	2.12766
																			Candidatus Protochlamydia	29	2.12766
																			Candidimonas	29	2.12766
																			HTCC2207	29	2.12766
																			Lewinella	29	2.12766
																			Nitrosospira	29	2.12766
																			Prototheca	29	2.12766
																			Thermobifida	29	2.12766
																			Victoria	29	2.12766
																			Acidocella	28	2.05429
																			Geosporobacter_Thermotalea	28	2.05429
																			Solwaraspora	28	2.05429
																			Thiobacter	28	2.05429
																			Aggregatibacter	27	1.98092
																			Aquamicrobium	27	1.98092
																			Hirschia	27	1.98092
																			Nodularia	27	1.98092
																			Byssovorax	26	1.90756
																			Procabacter	26	1.90756
																			Thiodictyon	26	1.90756
																			Yeosuana	26	1.90756
																			Bacteriovorax	25	1.83419
																			G07	25	1.83419
																			Halothiobacillus	25	1.83419
																			Wolinella	25	1.83419
																			Fructobacillus	24	1.76082
																			Methylophaga	24	1.76082
																			Piezobacter	24	1.76082
																			Reclinomonas	24	1.76082
																			Acidopila	23	1.68745
																			Methanothermobacter	23	1.68745
																			Oenococcus	23	1.68745
																			Rubricoccus	23	1.68745
																			Telluria	23	1.68745
																			Acidobacterium	22	1.61409
																			Denitratisoma	22	1.61409
																			Hafnia	22	1.61409
																			Marinimicrobium	22	1.61409
																			Methylomicrobium	22	1.61409
																			Parachlamydia	22	1.61409
																			Silanimonas	22	1.61409
																			mixed	22	1.61409
																			Azomonas	21	1.54072
																			Flexispira	21	1.54072
																			Olleya	21	1.54072
																			Propionispora	21	1.54072
																			Rhodopila	21	1.54072
																			Rhodovibrio	21	1.54072
																			Terribacillus	21	1.54072
																			Thermodesulfovibrio	21	1.54072
																			Vibrio	21	1.54072
																			Yersinia	21	1.54072
																			Actinobacillus	20	1.46735
																			Alteromonas	20	1.46735
																			Cyanobacterium	20	1.46735
																			Longispora	20	1.46735
																			Microcystis	20	1.46735
																			Mobiluncus	20	1.46735
																			Natronincola_Anaerovirgula	20	1.46735
																			Nevskia	20	1.46735
																			Prochlorococcus	20	1.46735
																			Proteus	20	1.46735
																			Isosphaera	19	1.39398
																			Jannaschia	19	1.39398
																			Leucothrix	19	1.39398
																			Methanococcoides	19	1.39398
																			Pantoea	19	1.39398
																			Plesiomonas	19	1.39398
																			Roseisalinus	19	1.39398
																			Shimazuella	19	1.39398
																			Thermus	19	1.39398
																			WAL_1855D	19	1.39398
																			Aquiflexum	18	1.32062
																			BD2-13	18	1.32062
																			Caedibacter	18	1.32062
																			Cryomorpha	18	1.32062
																			Desulfosarcina	18	1.32062
																			Devriesea	18	1.32062
																			Hoeflea	18	1.32062
																			Marinilactibacillus	18	1.32062
																			Methylobacter	18	1.32062
																			Zea	18	1.32062
																			Bellilinea	17	1.24725
																			Coriobacterium	17	1.24725
																			Desulfovirga	17	1.24725
																			Endowatersipora	17	1.24725
																			Lacticigenium	17	1.24725
																			Marinomonas	17	1.24725
																			Mucilaginibacter	17	1.24725
																			Saprospira	17	1.24725
																			Syntrophococcus	17	1.24725
																			Toxopsis	17	1.24725
																			Bryobacter	16	1.17388
																			Constrictibacter	16	1.17388
																			Glaciecola	16	1.17388
																			Streptosporangium	16	1.17388
																			Thioalkalivibrio	16	1.17388
																			Tuberibacillus	16	1.17388
																			heteroC45_4W	16	1.17388
																			Anaerobiospirillum	15	1.10051
																			Calothrix	15	1.10051
																			Frondihabitans	15	1.10051
																			Haliea	15	1.10051
																			Methylorhabdus	15	1.10051
																			Polaribacter	15	1.10051
																			Rhodopirellula	15	1.10051
																			Ruania	15	1.10051
																			Synergistes	15	1.10051
																			Vermamoeba	15	1.10051
																			ZD0117	15	1.10051
																			Acaricomes	14	1.02715
																			Anaerorhabdus	14	1.02715
																			Antarcticimonas	14	1.02715
																			Capnocytophaga	14	1.02715
																			Cellulosibacter	14	1.02715
																			Chromobacterium	14	1.02715
																			Estrella	14	1.02715
																			Euptelea	14	1.02715
																			Hedyosmum	14	1.02715
																			Maribius	14	1.02715
																			Marinibacillus	14	1.02715
																			Owenweeksia	14	1.02715
																			Phytophthora	14	1.02715
																			Spongiibacter	14	1.02715
																			Telmatobacter	14	1.02715
																			Thermobispora	14	1.02715
																			Vadicella	14	1.02715
																			Azolla	13	0.953778
																			BSV43	13	0.953778
																			Brackiella	13	0.953778
																			Candidatus Methylomirabilis	13	0.953778
																			Flexibacter	13	0.953778
																			Morganella	13	0.953778
																			Oenothera	13	0.953778
																			Parapedobacter	13	0.953778
																			Tetrathiobacter	13	0.953778
																			Winogradskyella	13	0.953778
																			Aristolochia	12	0.880411
																			Auritibacter	12	0.880411
																			Chitinilyticum	12	0.880411
																			Desulfocapsa	12	0.880411
																			Desulfotalea	12	0.880411
																			Dictyoglomus	12	0.880411
																			Halorhodospira	12	0.880411
																			Lacibacter	12	0.880411
																			Leeia	12	0.880411
																			Oceanimonas	12	0.880411
																			Prosthecochloris	12	0.880411
																			Roseospira	12	0.880411
																			Rudanella	12	0.880411
																			Sinomonas	12	0.880411
																			Sporobacter	12	0.880411
																			Syntrichia	12	0.880411
																			Zhihengliuella	12	0.880411
																			Aneurinibacillus	11	0.807043
																			Beutenbergia	11	0.807043
																			Bizionia	11	0.807043
																			Caldanaerocella	11	0.807043
																			Cohaesibacter	11	0.807043
																			Desulfacinum	11	0.807043
																			Gallibacterium	11	0.807043
																			Gluconobacter	11	0.807043
																			Jonesia	11	0.807043
																			Methylovorus	11	0.807043
																			Moorella	11	0.807043
																			Nodosilinea	11	0.807043
																			Oleibacter	11	0.807043
																			Pseudidiomarina	11	0.807043
																			Pyramidobacter	11	0.807043
																			Shigella	11	0.807043
																			Thioploca	11	0.807043
																			Agreia	10	0.733676
																			Azotobacter	10	0.733676
																			Candidatus Azobacteroides	10	0.733676
																			Dehalococcoides	10	0.733676
																			Desulfobotulus	10	0.733676
																			Desulforhabdus	10	0.733676
																			Idiomarina	10	0.733676
																			Kerstersia	10	0.733676
																			Mycoplasma	10	0.733676
																			Pragia	10	0.733676
																			Roseobacter	10	0.733676
																			SC3-56	10	0.733676
																			Salmonella	10	0.733676
																			Saprolegnia	10	0.733676
																			Thiocystis	10	0.733676
																			Thiorhodococcus	10	0.733676
																			Wenxinia	10	0.733676
																			Xylella	10	0.733676
																			Actinoallomurus	9	0.660308
																			Elusimicrobium	9	0.660308
																			Ferrimicrobium	9	0.660308
																			Francisella	9	0.660308
																			Lentibacillus	9	0.660308
																			Marichromatium	9	0.660308
																			Pelistega	9	0.660308
																			Roseiflexus	9	0.660308
																			Siphonobacter	9	0.660308
																			Thalassobacillus	9	0.660308
																			Thermovum	9	0.660308
																			Chlorobaculum	8	0.586941
																			Citrullus	8	0.586941
																			Cystobacter	8	0.586941
																			Herbaspirillum	8	0.586941
																			Maribacter	8	0.586941
																			Marvinbryantia	8	0.586941
																			Niigata-25	8	0.586941
																			OR-59	8	0.586941
																			Oceaniovalibus	8	0.586941
																			Oceanobacillus	8	0.586941
																			Planktothricoides	8	0.586941
																			Pontibacillus	8	0.586941
																			Providencia	8	0.586941
																			Rhodospirillum	8	0.586941
																			Roseicyclus	8	0.586941
																			Samsonia	8	0.586941
																			Sediminihabitans	8	0.586941
																			Tanticharoenia	8	0.586941
																			Thalassobius	8	0.586941
																			Tolypothrix	8	0.586941
																			1-68	7	0.513573
																			Actinocorallia	7	0.513573
																			Antarcticicola	7	0.513573
																			Candidatus Endobugula	7	0.513573
																			Candidatus Scalindua	7	0.513573
																			Cloacibacillus	7	0.513573
																			Ewingella	7	0.513573
																			Formosa	7	0.513573
																			Hydrocarboniphaga	7	0.513573
																			Leptospirillum	7	0.513573
																			MSBL3	7	0.513573
																			Maricaulis	7	0.513573
																			Martelella	7	0.513573
																			Methanogenium	7	0.513573
																			Methyloferula	7	0.513573
																			Nautella	7	0.513573
																			Nitrospina	7	0.513573
																			Oscillatoria	7	0.513573
																			Pleurocapsa	7	0.513573
																			Pseudofulvimonas	7	0.513573
																			Robiginitalea	7	0.513573
																			Silvimonas	7	0.513573
																			Subsaxibacter	7	0.513573
																			Ucs1325	7	0.513573
																			Waddlia	7	0.513573
																			B46	6	0.440205
																			Bogoriella	6	0.440205
																			Carboxydocella	6	0.440205
																			Chelonobacter	6	0.440205
																			Citreimonas	6	0.440205
																			Criblamydia	6	0.440205
																			Dehalogenimonas	6	0.440205
																			Didymeles	6	0.440205
																			Ferroplasma	6	0.440205
																			Geovibrio	6	0.440205
																			Larkinella	6	0.440205
																			Marinicella	6	0.440205
																			Methanolobus	6	0.440205
																			Methanoplanus	6	0.440205
																			Micromonas	6	0.440205
																			Oceanicaulis	6	0.440205
																			Pasteurella	6	0.440205
																			Paulinella	6	0.440205
																			Petrotoga	6	0.440205
																			Robinsoniella	6	0.440205
																			Saccharospirillum	6	0.440205
																			Sulfobacillus	6	0.440205
																			Tannerella	6	0.440205
																			Xenophilus	6	0.440205
																			Abies	5	0.366838
																			Anaerobranca	5	0.366838
																			Antarctobacter	5	0.366838
																			Atopococcus	5	0.366838
																			Candidatus Amoebophilus	5	0.366838
																			Candidatus Arthromitus	5	0.366838
																			Chlamydomonas	5	0.366838
																			Chlorobium	5	0.366838
																			Chromatium	5	0.366838
																			Cocleimonas	5	0.366838
																			Dethiosulfovibrio	5	0.366838
																			Elbe	5	0.366838
																			Gardnerella	5	0.366838
																			Glaciibacter	5	0.366838
																			Gloeobacter	5	0.366838
																			Gloeotrichia	5	0.366838
																			Gracilibacillus	5	0.366838
																			Granulibacter	5	0.366838
																			HB118	5	0.366838
																			Listeria	5	0.366838
																			Mannheimia	5	0.366838
																			Myristica	5	0.366838
																			Oleomonas	5	0.366838
																			Paucimonas	5	0.366838
																			Podophyllum	5	0.366838
																			Psychroflexus	5	0.366838
																			Saccharibacillus	5	0.366838
																			Sneathia	5	0.366838
																			Spirodela	5	0.366838
																			Stappia	5	0.366838
																			Succinatimonas	5	0.366838
																			Thalassomonas	5	0.366838
																			Thermoanaerobacterium	5	0.366838
																			Thermogymnomonas	5	0.366838
																			Thiopilula	5	0.366838
																			Zobellella	5	0.366838
																			Zobellia	5	0.366838
																			nsmpVI18	5	0.366838
																			planctomycete	5	0.366838
																			rc4-4	5	0.366838
																			Acidisoma	4	0.29347
																			Acidomonas	4	0.29347
																			Algibacter	4	0.29347
																			Alkanibacter	4	0.29347
																			Alloiococcus	4	0.29347
																			Amphritea	4	0.29347
																			Aquirestis	4	0.29347
																			BD2-6	4	0.29347
																			Bergeriella	4	0.29347
																			Butyricicoccus	4	0.29347
																			Caldisericum	4	0.29347
																			Candidatus Ancillula	4	0.29347
																			Chryseomicrobium	4	0.29347
																			Coccomyxa	4	0.29347
																			Desulfitispora	4	0.29347
																			Desulfonispora	4	0.29347
																			Dickeya	4	0.29347
																			Dolichospermum	4	0.29347
																			Fulvivirga	4	0.29347
																			Gramella	4	0.29347
																			HMMVBeg-29	4	0.29347
																			Halalkalibacillus	4	0.29347
																			Hyunsoonleella	4	0.29347
																			Ignavibacterium	4	0.29347
																			Kordia	4	0.29347
																			Mariniflexile	4	0.29347
																			Mesonia	4	0.29347
																			Papillibacter	4	0.29347
																			Pelodictyon	4	0.29347
																			Photobacterium	4	0.29347
																			Planomonospora	4	0.29347
																			Pseudoroseobacter	4	0.29347
																			Roseivirga	4	0.29347
																			Ruminobacter	4	0.29347
																			SargSea-WGS	4	0.29347
																			Sufflavibacter	4	0.29347
																			Thermobacillus	4	0.29347
																			Albimonas	3	0.220103
																			Alishewanella	3	0.220103
																			Alkalibacter	3	0.220103
																			Azorhizophilus	3	0.220103
																			Barnesiella	3	0.220103
																			Brenneria	3	0.220103
																			Buchnera	3	0.220103
																			Candidatus Magnetobacterium	3	0.220103
																			Catonella	3	0.220103
																			Desulfonatronum	3	0.220103
																			Ectothiorhodospira	3	0.220103
																			Escherichia	3	0.220103
																			Flexithrix	3	0.220103
																			HAW-RM37	3	0.220103
																			Halochromatium	3	0.220103
																			Leminorella	3	0.220103
																			Lupinus	3	0.220103
																			Mariprofundus	3	0.220103
																			Marivirga	3	0.220103
																			Nebulobacter	3	0.220103
																			Neptunomonas	3	0.220103
																			Oceanisphaera	3	0.220103
																			Orientia	3	0.220103
																			Propionigenium	3	0.220103
																			Rikenella	3	0.220103
																			Ruegeria	3	0.220103
																			Sediminicola	3	0.220103
																			Shimia	3	0.220103
																			Snowella	3	0.220103
																			Solitalea	3	0.220103
																			Stanieria	3	0.220103
																			Tenacibaculum	3	0.220103
																			Thermosinus	3	0.220103
																			Thiorhodospira	3	0.220103
																			Trochodendron	3	0.220103
																			Viridibacillus	3	0.220103
																			WH1-8	3	0.220103
																			Wandonia	3	0.220103
																			gut	3	0.220103
																			Acaryochloris	2	0.146735
																			Acetonema	2	0.146735
																			Actinopolyspora	2	0.146735
																			Algidimarina	2	0.146735
																			Alkalimonas	2	0.146735
																			Anaeroplasma	2	0.146735
																			Anaplasma	2	0.146735
																			Arabidopsis	2	0.146735
																			Arthronema	2	0.146735
																			Asarum	2	0.146735
																			Aspromonas	2	0.146735
																			BE24	2	0.146735
																			Beggiatoa	2	0.146735
																			Bombiscardovia	2	0.146735
																			Caldicellulosiruptor	2	0.146735
																			Candidatus Chlorothrix	2	0.146735
																			Candidatus Entotheonella	2	0.146735
																			Carboxydothermus	2	0.146735
																			Chroococcus	2	0.146735
																			Clavisporangium	2	0.146735
																			Cryptoprodotis	2	0.146735
																			Desulfotignum	2	0.146735
																			Dichelobacter	2	0.146735
																			Edwardsiella	2	0.146735
																			Flavivirga	2	0.146735
																			Flexistipes	2	0.146735
																			Geotoga	2	0.146735
																			Haererehalobacter	2	0.146735
																			Halothermothrix	2	0.146735
																			JTB248	2	0.146735
																			Jiangella	2	0.146735
																			LCP-26	2	0.146735
																			Lamprocystis	2	0.146735
																			Leeuwenhoekiella	2	0.146735
																			MB11C04	2	0.146735
																			Marinactinospora	2	0.146735
																			Marinococcus	2	0.146735
																			Maritimibacter	2	0.146735
																			Microbulbifer	2	0.146735
																			Microscilla	2	0.146735
																			Muricauda	2	0.146735
																			Nitriliruptor	2	0.146735
																			Nitrincola	2	0.146735
																			Nonlabens	2	0.146735
																			Oceanibaculum	2	0.146735
																			Oceanospirillum	2	0.146735
																			Persicivirga	2	0.146735
																			Persicobacter	2	0.146735
																			Phaeoceros	2	0.146735
																			Porticoccus	2	0.146735
																			Pseudanabaena	2	0.146735
																			Psychroserpens	2	0.146735
																			Rahnella	2	0.146735
																			Sagittula	2	0.146735
																			Salegentibacter	2	0.146735
																			Salipiger	2	0.146735
																			Salirhabdus	2	0.146735
																			Simkania	2	0.146735
																			Stenoxybacter	2	0.146735
																			Thalassococcus	2	0.146735
																			Thermoanaerobacter	2	0.146735
																			Thermodesulfobium	2	0.146735
																			Thermoflavimicrobium	2	0.146735
																			Thermotoga	2	0.146735
																			ecb11	2	0.146735
																			ANME-3	1	0.0733676
																			Acidimicrobium	1	0.0733676
																			Aeriscardovia	1	0.0733676
																			Alloscardovia	1	0.0733676
																			Anabaena	1	0.0733676
																			Anaerophaga	1	0.0733676
																			Andreprevotia	1	0.0733676
																			Anomodon	1	0.0733676
																			Aphanizomenon	1	0.0733676
																			Aquifex	1	0.0733676
																			Arctic95A-2	1	0.0733676
																			Asteroleplasma	1	0.0733676
																			Aureitalea	1	0.0733676
																			Brachyspira	1	0.0733676
																			CF-26	1	0.0733676
																			Caldanaerobacter	1	0.0733676
																			Caldinitratiruptor	1	0.0733676
																			Calditerrivibrio	1	0.0733676
																			Candidatus Hepatoplasma	1	0.0733676
																			Cardiobacterium	1	0.0733676
																			Carica	1	0.0733676
																			Carludovica	1	0.0733676
																			Celerinatantimonas	1	0.0733676
																			Chloroflexus	1	0.0733676
																			Chromohalobacter	1	0.0733676
																			Coraliomargarita	1	0.0733676
																			Cyanothece	1	0.0733676
																			Cylindrospermopsis	1	0.0733676
																			Cytophagales	1	0.0733676
																			Deferribacter	1	0.0733676
																			Deinobacterium	1	0.0733676
																			Desulfatiferula	1	0.0733676
																			Desulfofaba	1	0.0733676
																			Desulfohalobium	1	0.0733676
																			Desulfovermiculus	1	0.0733676
																			Donghicola	1	0.0733676
																			Dunaliella	1	0.0733676
																			E8	1	0.0733676
																			Enterovibrio	1	0.0733676
																			Ferrimonas	1	0.0733676
																			Filimonas	1	0.0733676
																			Fontibacter	1	0.0733676
																			Geitlerinema	1	0.0733676
																			Gilvibacter	1	0.0733676
																			Granulicella	1	0.0733676
																			Grevillea	1	0.0733676
																			Halanaerobium	1	0.0733676
																			Haloferula	1	0.0733676
																			Haloglycomyces	1	0.0733676
																			Imtechella	1	0.0733676
																			Kleidoceria	1	0.0733676
																			Krokinobacter	1	0.0733676
																			Kuenenia	1	0.0733676
																			Kushneria	1	0.0733676
																			Lentisphaera	1	0.0733676
																			Lutaonella	1	0.0733676
																			Lyngbya	1	0.0733676
																			Malawimonas	1	0.0733676
																			Mamiella	1	0.0733676
																			Marinobacterium	1	0.0733676
																			Melissococcus	1	0.0733676
																			Methanocalculus	1	0.0733676
																			Methanococcus	1	0.0733676
																			Microcoleus	1	0.0733676
																			Myceligenerans	1	0.0733676
																			Natribacillus	1	0.0733676
																			Natronococcus	1	0.0733676
																			Nitritalea	1	0.0733676
																			Oleiphilus	1	0.0733676
																			Oophila	1	0.0733676
																			Photorhabdus	1	0.0733676
																			Planctomycete	1	0.0733676
																			Pseudoruegeria	1	0.0733676
																			Pseudospirillum	1	0.0733676
																			Pseudozobellia	1	0.0733676
																			Psychrilyobacter	1	0.0733676
																			Psychromonas	1	0.0733676
																			Puniceicoccus	1	0.0733676
																			R18-435	1	0.0733676
																			Raoultella	1	0.0733676
																			Reichenbachiella	1	0.0733676
																			Reinekea	1	0.0733676
																			Rhodonellum	1	0.0733676
																			Rhodospira	1	0.0733676
																			Roseovarius	1	0.0733676
																			Rubritalea	1	0.0733676
																			SAGMEG-1	1	0.0733676
																			SGSH944	1	0.0733676
																			Saccharothrixopsis	1	0.0733676
																			Salimicrobium	1	0.0733676
																			Salinivibrio	1	0.0733676
																			Scardovia	1	0.0733676
																			Schwartzia	1	0.0733676
																			Sciscionella	1	0.0733676
																			Scopulibacillus	1	0.0733676
																			Sediminimonas	1	0.0733676
																			Sinobaca	1	0.0733676
																			Snuella	1	0.0733676
																			Sodalis	1	0.0733676
																			Spirillospora	1	0.0733676
																			Spironema	1	0.0733676
																			Spirulina	1	0.0733676
																			Subsaximicrobium	1	0.0733676
																			Thalassiosira	1	0.0733676
																			Thermicanus	1	0.0733676
																			Thermithiobacillus	1	0.0733676
																			Thermobaculum	1	0.0733676
																			Thermovenabulum	1	0.0733676
																			Thioalkalimicrobium	1	0.0733676
																			Thiococcus	1	0.0733676
																			Thiohalocapsa	1	0.0733676
																			Thiolamprovum	1	0.0733676
																			Trigonala	1	0.0733676
																			Umboniibacter	1	0.0733676
																			WCHB1-84	1	0.0733676
																			Wolbachia	1	0.0733676
																			Woodsholea	1	0.0733676
																			Xenorhabdus	1	0.0733676
																			ZA3312c	1	0.0733676
