# Supplementary material for: A novel universal primer pair for prokaryotes with improved performances for anammox containing communities
Source: Sci Rep. 2020 Sep 24;10:15648. doi: 10.1038/s41598-020-72577-4 (PMC7515920; doi:10.1038/s41598-020-72577-4)
Supplement: Supplementary file 2 — Supplementary file2. [file 41598_2020_72577_MOESM2_ESM.xlsx]

## Sheet: TITLE
A novel universal primer pair for prokaryotes with improved performances for anammox containing communities
Lorenzo Mazzoli1, Giulio Munz2, Tommaso Lotti2 and Matteo Ramazzotti1*
1 Department of Experimental and Clinical Biomedical Sciences “Mario Serio”, University of Florence, Florence, Italy
2Department of Civil and Environmental Engineering, University of Florence, Florence, Italy
* to whom correspondence should be addressed - matteo.ramazzotti@unifi.it

## Sheet: bacteria
		ALL	TAK_v3v4	TAKB_v3v4	ALB_v1v3	ALB_v3v4	ALB_v4
		FWD	Pro341F CCTACGGGNBGCASCAG	Pro341Fb CCTACGGGNBGCWSCAG	27F AGAGTTTGATCCTGGCTCAG	314F CCTACGGGNGGCWGCAG	515F GTGCCAGCMGCCGCGGTAA
		REV	Pro805R GACTACNVGGGTATCTAATCC	Pro805R GACTACNVGGGTATCTAATCC	534R ATTACCGCGGCTGCTGG	805R GACTACHVGGGTATCTAATCC	806R GGACTACHVGGGTWTCTAAT
#AMPLICONS		3196041	1855461	1888574	250674	1869132	2009440
#DOMAINS		1	1	1	1	1	1
#PHYLA		49	47	47	45	47	46
#CLASSES		90	87	87	85	87	88
#ORDERS		134	132	133	130	133	134
#FAMILIES		350	345	348	328	348	347
#GENERA		2335	2271	2292	1892	2292	2283
DOMAIN	Bacteria	3196041	1855461	1888572	250674	1869130	2009438
PHYLUM	Acetothermia	89	56	56	0	52	50
PHYLUM	Acidobacteria	78742	38185	38217	7572	37606	41418
PHYLUM	Actinobacteria	362892	204367	205680	16239	205025	206897
PHYLUM	Aminicenantes	2357	1725	1726	120	1726	1798
PHYLUM	Aquificae	2116	1328	1328	222	1328	1350
PHYLUM	Armatimonadetes	3710	592	594	309	590	1944
PHYLUM	Atribacteria	171	120	120	28	120	129
PHYLUM	BRC1	630	460	460	14	460	504
PHYLUM	Bacteroidetes	396435	226124	226236	31971	225976	253884
PHYLUM	Caldiserica	376	318	318	1	318	2
PHYLUM*	Candidatus Calescamantes	50	0	0	2	0	0
PHYLUM	Candidatus Saccharibacteria	7865	3236	3237	6	3216	23
PHYLUM	Chlamydiae	1623	12	676	0	675	7
PHYLUM	Chlorobi	1572	691	692	6	692	11
PHYLUM	Chloroflexi	45158	11660	11681	1362	11401	20088
PHYLUM	Chrysiogenetes	13	11	11	4	11	13
PHYLUM	Cloacimonetes	11492	657	657	15	657	695
PHYLUM	Cyanobacteria/Chloroplast	71939	41633	41648	4161	41189	45278
PHYLUM	Deferribacteres	1551	1031	1031	142	1031	1023
PHYLUM	Deinococcus-Thermus	5127	3462	3465	499	3447	3555
PHYLUM	Dictyoglomi	70	42	42	0	42	42
PHYLUM	Elusimicrobia	842	545	545	79	545	651
PHYLUM	Fibrobacteres	1894	1261	1261	148	1259	1278
PHYLUM	Firmicutes	839425	573025	575871	79022	575589	608905
PHYLUM	Fusobacteria	18021	12522	12526	676	12518	13818
PHYLUM	Gemmatimonadetes	5633	3297	3301	631	3267	3447
PHYLUM	Hydrogenedentes	1070	568	568	103	568	612
PHYLUM	Ignavibacteriae	2395	1304	1308	382	1306	1539
PHYLUM	Latescibacteria	1225	726	726	41	721	784
PHYLUM	Lentisphaerae	2623	11	1996	103	1994	2062
PHYLUM	Marinimicrobia	1749	1027	1027	437	1027	1146
PHYLUM*	Microgenomates	3270	0	0	26	0	0
PHYLUM	Nitrospinae	912	739	739	185	451	460
PHYLUM	Nitrospirae	8529	3388	3396	626	3391	3701
PHYLUM	Omnitrophica	38	6	30	7	30	30
PHYLUM	Parcubacteria	968	10	435	2	399	0
PHYLUM	Planctomycetes	39533	501	18624	1278	18020	22059
PHYLUM	Poribacteria	356	2	58	7	58	52
PHYLUM	Proteobacteria	1088761	648721	649119	93009	635019	686804
PHYLUM	SR1	1088	845	848	95	848	902
PHYLUM	Spirochaetes	32088	10483	10485	172	10481	10866
PHYLUM	Synergistetes	3349	2202	2203	409	2201	2318
PHYLUM	Tenericutes	11161	6147	6147	798	6131	6463
PHYLUM	Thermodesulfobacteria	249	188	188	55	188	206
PHYLUM	Thermotogae	1526	1077	1077	187	1077	1114
PHYLUM	Verrucomicrobia	29349	14294	15630	3525	15192	15653
PHYLUM	candidate division WPS-1	1537	6	712	46	691	712
PHYLUM	candidate division WPS-2	819	402	402	0	378	440
PHYLUM	candidate division ZB3	97	81	81	20	81	87
CLASS	Acidobacteria_Gp1	18822	9411	9412	1870	9181	9687
CLASS	Acidobacteria_Gp10	1943	688	689	328	689	1183
CLASS	Acidobacteria_Gp11	319	193	193	43	192	196
CLASS	Acidobacteria_Gp12	29	12	12	1	12	12
CLASS	Acidobacteria_Gp13	407	202	202	42	194	222
CLASS*	Acidobacteria_Gp14	60	0	0	0	0	0
CLASS	Acidobacteria_Gp15	109	37	37	7	37	42
CLASS	Acidobacteria_Gp16	435	201	202	80	184	232
CLASS	Acidobacteria_Gp17	976	446	446	81	443	496
CLASS	Acidobacteria_Gp18	432	272	272	79	272	284
CLASS	Acidobacteria_Gp19	14	7	7	2	7	7
CLASS	Acidobacteria_Gp2	6623	3261	3263	205	3156	3503
CLASS	Acidobacteria_Gp20	24	13	13	0	13	13
CLASS	Acidobacteria_Gp21	717	438	441	87	441	510
CLASS	Acidobacteria_Gp22	872	383	384	152	384	464
CLASS	Acidobacteria_Gp23	899	545	546	99	546	572
CLASS*	Acidobacteria_Gp24	40	0	0	0	0	0
CLASS	Acidobacteria_Gp25	286	122	122	38	122	152
CLASS	Acidobacteria_Gp26	132	63	67	13	67	71
CLASS	Acidobacteria_Gp3	10323	5534	5535	1293	5440	5893
CLASS	Acidobacteria_Gp4	12758	5689	5694	1423	5612	6121
CLASS	Acidobacteria_Gp5	1693	933	933	149	927	961
CLASS	Acidobacteria_Gp6	14933	7361	7364	970	7311	8141
CLASS	Acidobacteria_Gp7	2424	1065	1067	244	1063	1175
CLASS	Acidobacteria_Gp9	445	229	229	76	228	286
CLASS	Actinobacteria	360771	203614	204924	16150	204282	205923
CLASS	Alphaproteobacteria	270155	167301	167411	25195	154104	166928
CLASS	Anaerolineae	21018	2723	2723	144	2720	9164
CLASS	Aquificae	2116	1328	1328	222	1328	1350
CLASS	Ardenticatenia	28	10	10	1	10	12
CLASS	Armatimonadia	650	3	3	124	3	333
CLASS	Bacilli	469593	332120	334775	24280	334594	346238
CLASS	Bacteroidetes_incertae_sedis	741	592	592	51	592	606
CLASS	Bacteroidia	229333	129015	129054	19335	129001	152403
CLASS	Betaproteobacteria	226080	142696	142757	19977	142592	152041
CLASS	Caldilineae	2059	748	751	208	746	879
CLASS	Caldisericia	376	318	318	1	318	2
CLASS	Chitinivibrionia	519	477	477	4	477	460
CLASS	Chlamydiia	1623	12	676	0	675	7
CLASS	Chlorobia	1572	691	692	6	692	11
CLASS	Chloroflexia	3264	1567	1569	55	1534	2047
CLASS	Chloroplast	20690	8593	8596	524	8567	11273
CLASS	Chrysiogenetes	13	11	11	4	11	13
CLASS*	Chthonomonadetes	4370	0	0	29	0	215
CLASS	Clostridia	309790	211027	211202	48177	211118	225526
CLASS	Cyanobacteria	49407	32535	32547	3625	32122	33148
CLASS	Cytophagia	19233	11364	11380	2310	11316	12206
CLASS	Deferribacteres	1551	1031	1031	142	1031	1023
CLASS	Dehalococcoidetes	267	170	170	59	170	195
CLASS	Dehalococcoidia	1144	460	461	163	319	306
CLASS	Deinococci	5127	3462	3465	499	3447	3555
CLASS	Deltaproteobacteria	87792	45327	45359	9658	45101	49756
CLASS	Dictyoglomia	70	42	42	0	42	42
CLASS	Elusimicrobia	269	155	155	16	155	167
CLASS	Endomicrobia	527	357	357	60	357	449
CLASS	Epsilonproteobacteria	21960	12593	12600	3281	12597	14265
CLASS	Erysipelotrichia	13089	7542	7544	3417	7539	10105
CLASS	Fibrobacteria	1375	784	784	144	782	818
CLASS	Fimbriimonadia	64	37	38	5	38	39
CLASS	Flavobacteriia	69639	45318	45350	4691	45294	45820
CLASS	Fusobacteriia	18021	12522	12526	676	12518	13818
CLASS	Gammaproteobacteria	469427	275491	275669	33628	275334	297409
CLASS	Gemmatimonadetes	5633	3297	3301	631	3267	3447
CLASS	Holophagae	1383	721	722	194	722	754
CLASS	Ignavibacteria	2395	1304	1308	382	1306	1539
CLASS	Ktedonobacteria	2514	1100	1100	259	1088	1137
CLASS	Lentisphaeria	427	4	222	56	222	238
CLASS	Mollicutes	11161	6147	6147	798	6131	6463
CLASS	Negativicutes	34673	17523	17531	2144	17523	19986
CLASS	Nitrospinia	912	739	739	185	451	460
CLASS	Nitrospira	8529	3388	3396	626	3391	3701
CLASS	Oligoflexia	180	92	92	8	91	85
CLASS	Oligosphaeria	1354	5	1132	21	1130	1181
CLASS	Opitutae	5237	3169	3171	464	3160	3262
CLASS	Phycisphaerae	5182	22	2864	346	2855	3504
CLASS	Planctomycetia	29402	307	13598	863	13048	15238
CLASS	Spartobacteria	6759	2665	2668	692	2535	2688
CLASS	Sphingobacteriia	45872	28371	28386	3982	28305	30216
CLASS	Spirochaetia	32088	10483	10485	172	10481	10866
CLASS	Subdivision3	4720	1963	1963	556	1877	1962
CLASS	Subdivision5	1362	6	1056	333	1054	1031
CLASS	Synergistia	3349	2202	2203	409	2201	2318
CLASS	Thermodesulfobacteria	249	188	188	55	188	206
CLASS	Thermoflexia	100	60	60	20	56	64
CLASS	Thermoleophilia	46	27	27	1	27	35
CLASS	Thermolithobacteria	25	21	21	1	21	21
CLASS	Thermomicrobia	1345	575	585	57	572	718
CLASS	Thermotogae	1526	1077	1077	187	1077	1114
CLASS	Verrucomicrobiae	6933	4046	4126	1349	4065	4259
CLASS	Zetaproteobacteria	601	404	404	16	404	462
ORDER	Acanthopleuribacterales	68	34	34	13	34	36
ORDER	Acholeplasmatales	5493	3179	3179	337	3165	3331
ORDER	Acidimicrobiales	17659	11441	11472	394	11417	6118
ORDER	Acidithiobacillales	5048	1129	1129	316	1128	1328
ORDER	Actinomycetales	309874	176725	176852	12826	176441	182843
ORDER	Aeromonadales	12700	7594	7595	1264	7589	8133
ORDER	Alphaproteobacteria_incertae_sedis	1440	791	793	135	778	855
ORDER	Alteromonadales	29837	17180	17190	3075	17183	18977
ORDER	Anaerolineales	21018	2723	2723	144	2720	9164
ORDER	Anaeroplasmatales	343	213	213	41	212	217
ORDER	Aquificales	2029	1269	1269	206	1269	1288
ORDER	Ardenticatenales	28	10	10	1	10	12
ORDER	Arenicellales	209	154	154	12	154	153
ORDER	Armatimonadales	650	3	3	124	3	333
ORDER	Bacillales	279166	208613	208671	13937	208546	212610
ORDER	Bacteroidales	229333	129015	129054	19335	129001	152403
ORDER	Bdellovibrionales	4290	2633	2636	236	2630	2858
ORDER	Bifidobacteriales	5540	1837	1837	125	1836	1973
ORDER	Bradymonadales	295	237	238	34	236	185
ORDER	Burkholderiales	148005	98272	98315	13039	98209	103568
ORDER	Caldilineales	2059	748	751	208	746	879
ORDER	Caldisericales	376	318	318	1	318	2
ORDER	Campylobacterales	21012	12110	12116	3135	12114	13732
ORDER	Candidatus Brocadiales	2756	7	781	40	780	1711
ORDER	Cardiobacteriales	1938	1742	1766	10	1766	1763
ORDER	Caulobacterales	15144	10634	10637	1396	10621	11041
ORDER	Chitinivibrionales	519	477	477	4	477	460
ORDER	Chlamydiales	1623	12	676	0	675	7
ORDER	Chlorobiales	1572	691	692	6	692	11
ORDER	Chloroflexales	2328	1042	1044	4	1043	1486
ORDER	Chromatiales	14158	8422	8423	2255	8279	8837
ORDER	Chrysiogenales	13	11	11	4	11	13
ORDER*	Chthonomonadales	4370	0	0	29	0	215
ORDER	Clostridiales	303234	206882	206969	47554	206887	221060
ORDER	Coriobacteriales	7073	4995	4995	1174	4993	5243
ORDER	Cytophagales	19233	11364	11380	2310	11316	12206
ORDER	Deferribacterales	1551	1031	1031	142	1031	1023
ORDER	Dehalococcoidales	1144	460	461	163	319	306
ORDER	Deinococcales	3409	2394	2396	280	2380	2449
ORDER	Deltaproteobacteria_incertae_sedis	354	138	138	66	138	140
ORDER	Desulfarculales	140	49	49	29	49	51
ORDER	Desulfobacterales	26695	14370	14379	2694	14362	15613
ORDER	Desulfovibrionales	9463	4808	4810	831	4802	5289
ORDER	Desulfurellales	132	87	87	20	87	93
ORDER	Desulfurobacteriales	84	57	57	13	57	60
ORDER	Desulfuromonadales	9614	4136	4137	1760	4132	4447
ORDER	Dictyoglomales	70	42	42	0	42	42
ORDER	Elusimicrobiales	269	155	155	16	155	167
ORDER	Enterobacteriales	104909	65475	65485	4535	65461	70075
ORDER	Entomoplasmatales	1275	513	513	188	513	569
ORDER	Erysipelotrichales	13089	7542	7544	3417	7539	10105
ORDER	Euzebyales	249	161	161	24	161	172
ORDER	Ferritrophicales	218	141	141	165	141	150
ORDER	Ferrovales	1303	118	118	45	118	123
ORDER	Fibrobacterales	1375	784	784	144	782	818
ORDER	Fimbriimonadales	64	37	38	5	38	39
ORDER	Flavobacteriales	69639	45318	45350	4691	45294	45820
ORDER	Fusobacteriales	18021	12522	12526	676	12518	13818
ORDER	Gaiellales	5256	2186	2186	336	2168	2489
ORDER	Gallionellales	2773	1468	1468	399	1468	1589
ORDER	Gammaproteobacteria_incertae_sedis	4634	3209	3210	513	3210	3466
ORDER	Gemmatimonadales	5633	3297	3301	631	3267	3447
ORDER	Halanaerobiales	842	426	510	181	508	572
ORDER	Haloplasmatales	61	39	39	11	38	40
ORDER	Herpetosiphonales	113	92	92	3	92	98
ORDER	Holophagales	1307	683	684	181	684	714
ORDER	Hydrogenophilales	2226	1295	1295	441	1294	1309
ORDER	Ignavibacteriales	2395	1304	1308	382	1306	1539
ORDER	Kallotenuales	366	216	216	33	186	216
ORDER	Kiloniellales	40	23	23	2	23	30
ORDER	Kordiimonadales	214	170	170	35	170	177
ORDER	Kosmotogales	315	232	232	55	232	247
ORDER	Ktedonobacterales	2464	1083	1083	259	1071	1117
ORDER	Lactobacillales	189702	123368	125965	10330	125910	133444
ORDER	Legionellales	5556	3178	3181	449	3171	3321
ORDER*	Lentisphaerales	1050	0	2	13	2	12
ORDER	Magnetococcales	582	228	228	153	228	541
ORDER	Mariprofundales	601	404	404	16	404	462
ORDER	Methylococcales	4340	2211	2214	385	2213	2619
ORDER	Methylophilales	8812	3663	3664	737	3662	4120
ORDER	Mycoplasmatales	3845	2148	2148	217	2148	2211
ORDER	Myxococcales	15491	6643	6644	967	6610	7824
ORDER	Natranaerobiales	204	107	108	19	108	118
ORDER	Nautiliales	517	314	314	82	314	359
ORDER	Neisseriales	20311	15061	15064	657	15063	16557
ORDER	Nitriliruptorales	159	88	88	22	88	106
ORDER	Nitrosomonadales	7853	5188	5191	359	5189	5391
ORDER	Nitrospinales	912	739	739	185	451	460
ORDER	Nitrospirales	8529	3388	3396	626	3391	3701
ORDER	Oceanospirillales	20473	12635	12643	1685	12635	13937
ORDER	Oligoflexales	180	92	92	8	91	85
ORDER	Oligosphaerales	1354	5	1132	21	1130	1181
ORDER	Opitutales	1615	739	739	106	735	776
ORDER	Orbales	3173	515	515	110	515	539
ORDER	Parvularculales	390	229	229	61	229	237
ORDER	Pasteurellales	22400	17282	17304	213	17300	19148
ORDER	Petrotogales	551	382	382	20	382	402
ORDER	Phycisphaerales	2526	3	2005	257	2001	1848
ORDER	Planctomycetales	25080	175	11812	742	11267	12387
ORDER	Procabacteriales	15	11	11	1	11	13
ORDER	Pseudomonadales	132257	78413	78473	9612	78446	83580
ORDER	Puniceicoccales	2729	1792	1792	139	1788	1817
ORDER	Rhizobiales	90286	52245	52266	8960	51960	54948
ORDER	Rhodobacterales	46512	28141	28158	3447	28140	33318
ORDER	Rhodocyclales	15470	8183	8185	2185	8175	8906
ORDER	Rhodospirillales	26065	15983	15992	3052	15801	17150
ORDER	Rickettsiales	5748	3565	3565	207	3563	3705
ORDER	Rubrobacterales	1883	1135	1135	381	1028	1178
ORDER	Salinisphaerales	141	90	90	12	90	108
ORDER	Selenomonadales	34673	17523	17531	2144	17523	19986
ORDER	Sneathiellales	325	223	223	15	223	236
ORDER	Solirubrobacterales	4791	1929	1938	311	1908	2043
ORDER	Sphaerobacterales	1212	540	550	52	538	666
ORDER	Sphingobacteriales	45872	28371	28386	3982	28305	30216
ORDER	Sphingomonadales	45362	32691	32706	3520	32652	34152
ORDER	Spirochaetales	32088	10483	10485	172	10481	10866
ORDER	Sulfuricellales	859	647	647	180	647	605
ORDER	Synergistales	3349	2202	2203	409	2201	2318
ORDER	Syntrophobacterales	5106	3122	3124	1220	3123	3390
ORDER	Tepidisphaerales	634	3	74	12	73	444
ORDER	Thermales	1689	1066	1067	218	1066	1104
ORDER	Thermoanaerobacterales	1880	1386	1386	15	1386	1406
ORDER	Thermodesulfobacteriales	249	188	188	55	188	206
ORDER	Thermoflexales	100	60	60	20	56	64
ORDER	Thermogemmatisporales	16	15	15	0	15	15
ORDER	Thermoleophilales	46	27	27	1	27	35
ORDER	Thermolithobacterales	25	21	21	1	21	21
ORDER	Thermomicrobiales	27	16	16	0	16	25
ORDER	Thermotogales	607	439	439	111	439	439
ORDER	Thiotrichales	5199	3148	3148	1017	3148	3358
ORDER	Verrucomicrobiales	6933	4046	4126	1349	4065	4259
ORDER	Vibrionales	21380	12553	12557	806	12547	13654
ORDER	Victivallales	297	4	211	43	211	215
ORDER	Xanthomonadales	39178	20571	20579	3368	20538	22026
FAMILY	Acanthopleuribacteraceae	68	34	34	13	34	36
FAMILY	Acetobacteraceae	10162	6193	6198	1282	6106	6545
FAMILY	Acholeplasmataceae	5493	3179	3179	337	3165	3331
FAMILY	Acidaminococcaceae	3782	2042	2045	513	2044	2114
FAMILY	Acidimicrobiaceae	5727	3901	3908	32	3902	354
FAMILY	Acidimicrobineae_incertae_sedis	1513	1079	1080	74	1066	833
FAMILY	Acidithiobacillaceae	5027	1118	1118	316	1118	1318
FAMILY	Acidothermaceae	19	18	18	3	18	17
FAMILY	Actinomycetaceae	7646	5096	5097	192	5096	5953
FAMILY	Actinopolysporaceae	115	89	97	6	97	99
FAMILY	Actinospicaceae	144	9	9	8	9	86
FAMILY	Aerococcaceae	6144	5103	5105	121	5103	5108
FAMILY	Aeromonadaceae	11175	6389	6389	827	6385	6912
FAMILY	Alcaligenaceae	10511	6797	6799	1426	6796	7088
FAMILY	Alcanivoracaceae	2716	1855	1858	213	1856	2114
FAMILY	Algiphilaceae	18	12	12	2	12	13
FAMILY	Alicyclobacillaceae	2200	1631	1631	155	1624	1685
FAMILY	Alteromonadaceae	12899	6750	6757	1036	6754	7581
FAMILY	Alteromonadales_incertae_sedis	269	167	168	27	168	190
FAMILY	Anaerolineaceae	21018	2723	2723	144	2720	9164
FAMILY	Anaeroplasmataceae	343	213	213	41	212	217
FAMILY	Anaplasmataceae	4608	2770	2770	189	2770	2878
FAMILY	Aquificaceae	1068	618	618	104	618	628
FAMILY	Aquificales_incertae_sedis	28	17	17	5	17	18
FAMILY	Ardenticatenaceae	28	10	10	1	10	12
FAMILY	Arenicellaceae	209	154	154	12	154	153
FAMILY	Armatimonadaceae	650	3	3	124	3	333
FAMILY	Aurantimonadaceae	1568	1076	1076	67	1076	1130
FAMILY	Bacillaceae 1	93003	57662	57672	7684	57624	60978
FAMILY	Bacillaceae 2	5541	3391	3391	443	3387	3683
FAMILY	Bacillales_Incertae Sedis X	138	116	116	0	116	113
FAMILY	Bacillales_Incertae Sedis XI	8007	6555	6555	72	6555	6615
FAMILY	Bacillales_Incertae Sedis XII	3018	2019	2019	221	2018	2126
FAMILY	Bacillales_incertae_sedis	78	45	45	2	45	46
FAMILY	Bacteriovoracaceae	2012	1161	1162	89	1160	1219
FAMILY	Bacteroidaceae	62392	41101	41107	3518	41084	42507
FAMILY	Bacteroidales_incertae_sedis	247	13	13	3	13	20
FAMILY	Bartonellaceae	546	509	509	182	509	516
FAMILY	Bdellovibrionaceae	2166	1403	1405	131	1401	1565
FAMILY	Beijerinckiaceae	2176	1199	1199	321	1191	1276
FAMILY	Beutenbergiaceae	29	22	22	5	22	21
FAMILY	Bifidobacteriaceae	5540	1837	1837	125	1836	1973
FAMILY	Bogoriellaceae	140	82	82	9	82	106
FAMILY*	Brachyspiraceae	5270	0	0	1	0	0
FAMILY	Bradymonadaceae	295	237	238	34	236	185
FAMILY	Bradyrhizobiaceae	13600	8242	8245	1319	8184	8583
FAMILY	Brevibacteriaceae	2288	1728	1728	100	1727	1810
FAMILY	Brevinemataceae	55	29	29	2	29	40
FAMILY	Brucellaceae	3684	2584	2584	494	2580	2716
FAMILY	Burkholderiaceae	33441	21479	21487	2804	21418	23024
FAMILY	Burkholderiales_incertae_sedis	14177	10576	10583	1195	10579	10879
FAMILY	Caldilineaceae	2059	748	751	208	746	879
FAMILY	Caldisericaceae	376	318	318	1	318	2
FAMILY	Campylobacteraceae	9084	5044	5048	1047	5047	6032
FAMILY	Candidatus Brocadiaceae	2756	7	781	40	780	1711
FAMILY	Cardiobacteriaceae	1938	1742	1766	10	1766	1763
FAMILY	Carnobacteriaceae	23357	9762	9770	604	9767	10012
FAMILY	Catabacteriaceae	141	71	71	15	71	73
FAMILY	Catalimonadaceae	161	116	116	14	116	118
FAMILY	Catenulisporaceae	102	59	59	8	58	61
FAMILY	Caulobacteraceae	12225	8442	8443	1162	8431	8766
FAMILY	Celerinatantimonadaceae	13	6	6	0	6	7
FAMILY	Cellulomonadaceae	1315	812	812	76	811	861
FAMILY	Chitinivibrionaceae	519	477	477	4	477	460
FAMILY	Chitinophagaceae	22366	12273	12279	2134	12210	13234
FAMILY	Chlamydiaceae	569	1	393	0	393	0
FAMILY	Chlorobiaceae	1572	691	692	6	692	11
FAMILY	Chloroflexaceae	1482	544	544	0	544	912
FAMILY	Chloroplast	20690	8593	8596	524	8567	11273
FAMILY	Christensenellaceae	461	375	377	148	376	379
FAMILY	Chromatiaceae	4666	2498	2498	344	2496	2618
FAMILY	Chrysiogenaceae	13	11	11	4	11	13
FAMILY*	Chthonomonadaceae	4370	0	0	29	0	215
FAMILY	Clostridiaceae 1	22279	14465	14479	4294	14477	15057
FAMILY	Clostridiaceae 2	453	290	290	96	290	309
FAMILY	Clostridiaceae 3	366	243	243	46	243	242
FAMILY	Clostridiaceae 4	233	124	124	24	124	126
FAMILY	Clostridiales_Incertae Sedis III	1067	827	827	82	827	851
FAMILY	Clostridiales_Incertae Sedis IV	88	75	75	25	75	74
FAMILY	Clostridiales_Incertae Sedis XI	12156	9764	9773	668	9770	9843
FAMILY	Clostridiales_Incertae Sedis XII	1335	956	956	261	954	998
FAMILY	Clostridiales_Incertae Sedis XIII	3278	1488	1488	564	1488	2150
FAMILY	Clostridiales_Incertae Sedis XIV	44	29	29	18	29	28
FAMILY	Clostridiales_Incertae Sedis XVI	9	8	8	0	8	8
FAMILY	Clostridiales_Incertae Sedis XVII	400	237	237	1	237	271
FAMILY	Clostridiales_Incertae Sedis XVIII	820	706	706	38	705	729
FAMILY	Clostridiales_incertae_sedis	56	25	25	18	25	25
FAMILY	Cohaesibacteraceae	113	71	71	10	71	77
FAMILY	Colwelliaceae	2082	1256	1256	301	1256	1319
FAMILY	Comamonadaceae	57106	37714	37729	4447	37713	39622
FAMILY	Conexibacteraceae	1790	888	895	101	885	937
FAMILY	Coriobacteriaceae	7073	4995	4995	1174	4993	5243
FAMILY	Corynebacteriaceae	69894	64890	64921	844	64909	64255
FAMILY	Corynebacterineae_incertae_sedis	43	22	22	2	22	22
FAMILY	Coxiellaceae	2048	691	693	248	686	717
FAMILY	Cryomorphaceae	5055	3381	3381	490	3380	3645
FAMILY	Cryptosporangiaceae	369	234	237	39	234	244
FAMILY	Cyclobacteriaceae	1260	763	764	157	764	837
FAMILY	Cystobacteraceae	1590	862	862	193	859	973
FAMILY	Cytophagaceae	8964	5902	5904	1247	5867	6146
FAMILY	Deferribacteraceae	1327	916	916	105	916	883
FAMILY	Deferribacterales_incertae_sedis	224	115	115	37	115	140
FAMILY	Defluviitaleaceae	171	112	112	23	111	107
FAMILY	Dehalococcoidaceae	1144	460	461	163	319	306
FAMILY	Deinococcaceae	1911	1488	1489	130	1475	1511
FAMILY	Demequinaceae	681	169	169	9	169	193
FAMILY	Dermabacteraceae	1449	1077	1078	57	1075	1146
FAMILY	Dermacoccaceae	406	299	299	24	299	305
FAMILY	Dermatophilaceae	59	20	20	6	20	38
FAMILY	Desulfarculaceae	140	49	49	29	49	51
FAMILY	Desulfobacteraceae	15790	10467	10474	1349	10466	11265
FAMILY	Desulfobulbaceae	10643	3805	3807	1288	3798	4234
FAMILY	Desulfohalobiaceae	1300	990	991	36	991	1023
FAMILY	Desulfomicrobiaceae	784	376	377	116	376	521
FAMILY	Desulfonatronaceae	52	35	35	8	34	39
FAMILY	Desulfovibrionaceae	7070	3231	3231	669	3225	3523
FAMILY	Desulfurellaceae	132	87	87	20	87	93
FAMILY	Desulfurobacteriaceae	84	57	57	13	57	60
FAMILY	Desulfuromonadaceae	1968	1104	1104	396	1104	1262
FAMILY	Dictyoglomaceae	70	42	42	0	42	42
FAMILY	Dietziaceae	1275	978	978	59	978	1019
FAMILY	Ectothiorhodospiraceae	2458	1625	1625	354	1494	1600
FAMILY	Elusimicrobiaceae	269	155	155	16	155	167
FAMILY	Enterobacteriaceae	104909	65475	65485	4535	65461	70075
FAMILY	Enterococcaceae	15041	9738	9738	678	9732	9993
FAMILY	Entomoplasmataceae	259	174	174	83	174	204
FAMILY	Erysipelotrichaceae	13089	7542	7544	3417	7539	10105
FAMILY	Erythrobacteraceae	5179	3628	3631	517	3630	3868
FAMILY	Eubacteriaceae	2147	1068	1068	374	1068	1166
FAMILY	Euzebyaceae	249	161	161	24	161	172
FAMILY	Family I	7185	4795	4796	920	4740	5288
FAMILY	Family II	12616	8192	8194	982	8182	8344
FAMILY	Family III	63	18	18	4	18	24
FAMILY	Family IV	1881	1164	1164	62	1158	1253
FAMILY	Family IX	752	463	463	76	460	369
FAMILY	Family V	264	110	110	13	110	205
FAMILY	Family VI	517	334	334	0	334	385
FAMILY	Family VII	961	645	645	39	644	38
FAMILY	Family VIII	346	223	223	70	222	150
FAMILY	Family X	102	61	61	9	61	1
FAMILY	Family XI	2015	1665	1666	242	1664	1675
FAMILY	Family XII	642	498	498	5	498	502
FAMILY	Family XIII	3063	2322	2322	232	2285	2330
FAMILY	Ferrimonadaceae	159	100	100	5	100	122
FAMILY	Ferritrophicaceae	218	141	141	165	141	150
FAMILY	Ferrovaceae	1303	118	118	45	118	123
FAMILY	Fervidobacteriaceae	237	188	188	35	188	183
FAMILY	Fibrobacteraceae	1375	784	784	144	782	818
FAMILY	Fimbriimonadaceae	64	37	38	5	38	39
FAMILY	Flammeovirgaceae	2472	1658	1666	239	1666	1774
FAMILY	Flavobacteriaceae	62025	40566	40597	4052	40543	40797
FAMILY	Francisellaceae	611	455	455	147	455	472
FAMILY	Fusobacteriaceae	14374	9965	9968	551	9961	10717
FAMILY	Gaiellaceae	5256	2186	2186	336	2168	2489
FAMILY	Gallionellaceae	2773	1468	1468	399	1468	1589
FAMILY	Gemmatimonadaceae	5633	3297	3301	631	3267	3447
FAMILY	Geobacteraceae	6786	2866	2866	1135	2861	2992
FAMILY	Geodermatophilaceae	1707	975	977	251	968	1042
FAMILY	Glycomycetaceae	243	198	198	0	198	196
FAMILY	Gracilibacteraceae	693	398	398	93	398	411
FAMILY	Granulosicoccaceae	162	130	130	10	130	134
FAMILY	Hahellaceae	2861	1484	1487	459	1486	1517
FAMILY	Halanaerobiaceae	679	408	409	152	407	465
FAMILY	Haliangiaceae	260	135	135	48	134	184
FAMILY	Halobacteroidaceae	126	1	84	26	84	90
FAMILY	Halomonadaceae	8620	5856	5856	472	5851	6368
FAMILY	Haloplasmataceae	61	39	39	11	38	40
FAMILY	Halothiobacillaceae	1166	609	609	335	608	676
FAMILY	Helicobacteraceae	11069	6628	6630	1955	6629	7240
FAMILY	Heliobacteriaceae	450	324	326	58	326	331
FAMILY	Herpetosiphonaceae	113	92	92	3	92	98
FAMILY	Holophagaceae	1307	683	684	181	684	714
FAMILY	Hydrogenimonaceae	100	50	50	18	50	54
FAMILY	Hydrogenophilaceae	2226	1295	1295	441	1294	1309
FAMILY	Hydrogenothermaceae	932	634	634	97	634	642
FAMILY	Hyphomicrobiaceae	7216	4514	4514	955	4489	4652
FAMILY	Hyphomonadaceae	2904	2190	2192	233	2188	2271
FAMILY	Iamiaceae	3647	2398	2411	74	2408	2236
FAMILY	Idiomarinaceae	1634	1005	1006	108	1006	1128
FAMILY	Ignavibacteriaceae	2395	1304	1308	382	1306	1539
FAMILY	Intrasporangiaceae	3428	2345	2351	176	2351	2435
FAMILY	Jiangellaceae	299	248	248	3	248	276
FAMILY	Jonesiaceae	48	37	37	8	37	39
FAMILY	Kallotenuaceae	366	216	216	33	186	216
FAMILY	Kiloniellaceae	40	23	23	2	23	30
FAMILY	Kineosporiaceae	562	371	371	36	371	400
FAMILY	Kofleriaceae	343	149	150	47	143	157
FAMILY	Kordiimonadaceae	198	159	159	31	159	164
FAMILY	Kosmotogaceae	315	232	232	55	232	247
FAMILY	Ktedonobacteraceae	495	256	256	73	252	265
FAMILY	Labilitrichaceae	646	329	329	4	326	364
FAMILY	Lachnospiraceae	134963	90862	90887	24717	90837	99455
FAMILY	Lactobacillaceae	46120	30281	30291	4139	30282	32280
FAMILY	Legionellaceae	3502	2484	2485	201	2482	2602
FAMILY*	Lentisphaeraceae	1050	0	2	13	2	12
FAMILY	Leptospiraceae	920	94	94	62	94	110
FAMILY	Leptotrichiaceae	3596	2547	2548	123	2547	3081
FAMILY	Leuconostocaceae	7691	2291	4843	743	4840	5086
FAMILY	Listeriaceae	1222	1076	1076	603	1071	1066
FAMILY	Litoricolaceae	39	9	9	0	9	9
FAMILY	Magnetococcaceae	582	228	228	153	228	541
FAMILY	Marinilabiliaceae	1729	1190	1190	293	1190	1211
FAMILY	Mariprofundaceae	601	404	404	16	404	462
FAMILY	Methylobacteriaceae	10352	5549	5552	1270	5507	5768
FAMILY	Methylococcaceae	4340	2211	2214	385	2213	2619
FAMILY	Methylocystaceae	1470	751	752	126	752	843
FAMILY	Methylophilaceae	8812	3663	3664	737	3662	4120
FAMILY	Microbacteriaceae	21526	7685	7697	1107	7693	8046
FAMILY	Micrococcaceae	28709	21521	21531	2052	21496	22470
FAMILY	Micrococcineae_incertae_sedis	18	11	11	0	11	11
FAMILY	Micromonosporaceae	6633	4589	4591	8	4577	4747
FAMILY	Mooreiaceae	1	1	1	0	1	1
FAMILY	Moraxellaceae	44483	30467	30522	1905	30513	32118
FAMILY	Moritellaceae	217	156	156	26	156	160
FAMILY	Mycobacteriaceae	13202	8222	8229	2631	8061	8264
FAMILY	Mycoplasmataceae	3845	2148	2148	217	2148	2211
FAMILY	Myxococcaceae	945	747	747	107	745	795
FAMILY	Nakamurellaceae	425	295	295	25	295	296
FAMILY	Nannocystaceae	1028	215	215	64	214	257
FAMILY	Natranaerobiaceae	204	107	108	19	108	118
FAMILY	Nautiliaceae	517	314	314	82	314	359
FAMILY	Neisseriaceae	20311	15061	15064	657	15063	16557
FAMILY	Nitriliruptoraceae	159	88	88	22	88	106
FAMILY	Nitrosomonadaceae	7844	5184	5187	359	5185	5388
FAMILY	Nitrospinaceae	912	739	739	185	451	460
FAMILY	Nitrospiraceae	8529	3388	3396	626	3391	3701
FAMILY	Nocardiaceae	9739	7017	7018	743	7015	7339
FAMILY	Nocardioidaceae	6136	3693	3706	256	3694	4071
FAMILY	Nocardiopsaceae	1776	105	105	198	105	1398
FAMILY	Oceanospirillaceae	4582	2459	2461	380	2461	2855
FAMILY	Oceanospirillales_incertae_sedis	809	560	560	83	560	638
FAMILY	Oleiphilaceae	21	18	18	1	18	18
FAMILY	Oligoflexaceae	180	92	92	8	91	85
FAMILY	Oligosphaeraceae	1354	5	1132	21	1130	1181
FAMILY	Opitutaceae	1615	739	739	106	735	776
FAMILY	Orbaceae	3173	515	515	110	515	539
FAMILY	Oscillochloridaceae	239	129	131	2	131	148
FAMILY	Oxalobacteraceae	23434	15978	15980	2407	15971	16781
FAMILY	Paenibacillaceae 1	13037	7935	7936	1335	7918	8275
FAMILY	Paenibacillaceae 2	597	368	368	56	367	387
FAMILY	Parachlamydiaceae	651	9	181	0	180	2
FAMILY	Parvularculaceae	390	229	229	61	229	237
FAMILY	Pasteurellaceae	22400	17282	17304	213	17300	19148
FAMILY	Patulibacteraceae	103	60	60	9	60	61
FAMILY	Peptococcaceae 1	2754	1647	1648	402	1648	1695
FAMILY	Peptococcaceae 2	1787	1175	1183	99	1183	1247
FAMILY	Peptoniphilaceae	2738	2364	2365	62	2365	2374
FAMILY	Peptostreptococcaceae	13491	10144	10146	2361	10141	10561
FAMILY	Petrotogaceae	551	382	382	20	382	402
FAMILY	Phaselicystidaceae	33	14	14	0	14	24
FAMILY	Phycisphaeraceae	2526	3	2005	257	2001	1848
FAMILY	Phyllobacteriaceae	7510	4573	4573	514	4567	4860
FAMILY	Piscirickettsiaceae	2937	1554	1554	353	1554	1708
FAMILY	Planctomycetaceae	25080	175	11812	742	11267	12387
FAMILY	Planococcaceae	13253	6601	6616	1360	6605	7071
FAMILY	Polyangiaceae	1857	766	766	18	763	864
FAMILY	Porphyromonadaceae	52647	31269	31279	4844	31267	32008
FAMILY	Prevotellaceae	55057	30421	30429	6128	30419	34646
FAMILY	Procabacteriaceae	15	11	11	1	11	13
FAMILY	Prolixibacteraceae	22609	5416	5420	571	5418	21216
FAMILY	Promicromonosporaceae	1348	790	790	63	790	848
FAMILY	Propionibacteriaceae	64679	62	62	38	62	5
FAMILY	Proteinivoraceae	35	18	18	6	18	19
FAMILY	Pseudoalteromonadaceae	7943	4680	4681	1148	4679	5152
FAMILY	Pseudobacteriovoracaceae	96	62	62	16	62	65
FAMILY	Pseudomonadaceae	87579	47881	47886	7698	47868	51387
FAMILY	Pseudomonadales_incertae_sedis	39	28	28	0	28	30
FAMILY	Pseudonocardiaceae	5798	4191	4195	361	4182	4315
FAMILY	Psychromonadaceae	323	219	219	21	219	237
FAMILY	Puniceicoccaceae	2729	1792	1792	139	1788	1817
FAMILY	Rarobacteraceae	8	4	4	0	4	8
FAMILY	Rhizobiaceae	18028	10675	10680	1378	10678	11148
FAMILY	Rhizobiales_incertae_sedis	892	571	571	63	567	594
FAMILY	Rhodobacteraceae	46512	28141	28158	3447	28140	33318
FAMILY	Rhodobiaceae	3699	2082	2082	366	2078	2195
FAMILY	Rhodocyclaceae	15470	8183	8185	2185	8175	8906
FAMILY	Rhodospirillaceae	11106	7284	7285	1435	7244	7890
FAMILY	Rhodothermaceae	5126	4087	4090	197	4088	4221
FAMILY	Rickettsiaceae	1084	747	747	11	745	785
FAMILY	Rikenellaceae	5793	3493	3494	625	3490	3636
FAMILY	Roseiarcaceae	630	344	344	96	327	378
FAMILY	Ruaniaceae	13	10	10	1	10	11
FAMILY	Rubritaleaceae	229	157	157	33	157	153
FAMILY	Rubrobacteraceae	1883	1135	1135	381	1028	1178
FAMILY	Ruminococcaceae	76876	55649	55665	9248	55651	58532
FAMILY	SAR11	19432	12832	12846	1838	179	173
FAMILY	Saccharospirillaceae	94	46	46	7	46	51
FAMILY	Salinisphaeraceae	141	90	90	12	90	108
FAMILY	Sandaracinaceae	382	205	205	44	204	241
FAMILY	Sanguibacteraceae	246	152	152	16	152	169
FAMILY	Saprospiraceae	8482	5668	5672	620	5671	6018
FAMILY	Schleiferiaceae	4	3	3	1	3	3
FAMILY	Segniliparaceae	11	7	7	0	7	8
FAMILY	Shewanellaceae	3907	2695	2695	374	2693	2926
FAMILY*	Simkaniaceae	580	0	22	0	22	0
FAMILY	Sinobacteraceae	6070	3271	3274	560	3258	3518
FAMILY	Sneathiellaceae	325	223	223	15	223	236
FAMILY	Solirubrobacteraceae	1075	366	366	61	362	406
FAMILY	Sphaerobacteraceae	1212	540	550	52	538	666
FAMILY	Sphingobacteriaceae	8567	5729	5731	883	5722	6030
FAMILY	Sphingomonadaceae	38495	27846	27856	2956	27807	29020
FAMILY	Spirillaceae	7	4	4	0	4	3
FAMILY	Spirochaetaceae	29992	10025	10027	98	10023	10382
FAMILY	Spirochaetales_incertae_sedis	67	49	49	5	49	48
FAMILY	Spiroplasmataceae	972	331	331	95	331	351
FAMILY	Sporichthyaceae	99	67	68	7	68	73
FAMILY	Sporolactobacillaceae	507	363	363	44	363	380
FAMILY	Staphylococcaceae	131339	118694	118724	1624	118702	117792
FAMILY	Streptococcaceae	89510	65777	65801	3904	65771	70407
FAMILY	Streptomycetaceae	29562	20927	20927	1973	20911	21496
FAMILY	Streptosporangiaceae	1623	987	987	103	985	1000
FAMILY	Streptosporangineae_incertae_sedis	3	3	3	1	3	3
FAMILY	Succinivibrionaceae	1524	1205	1206	437	1204	1220
FAMILY	Sulfuricellaceae	859	647	647	180	647	605
FAMILY	Sutterellaceae	3317	2757	2757	228	2756	2778
FAMILY	Synergistaceae	3349	2202	2203	409	2201	2318
FAMILY	Syntrophaceae	3739	2392	2393	1052	2392	2567
FAMILY	Syntrophobacteraceae	1095	599	600	140	600	666
FAMILY	Syntrophomonadaceae	1434	535	535	8	535	589
FAMILY	Syntrophorhabdaceae	694	354	354	165	353	370
FAMILY	Temperatibacteraceae	6	4	4	3	4	5
FAMILY	Tepidisphaeraceae	634	3	74	12	73	444
FAMILY	Thermaceae	1689	1066	1067	218	1066	1104
FAMILY	Thermithiobacillaceae	13	11	11	0	10	10
FAMILY	Thermoactinomycetaceae 1	766	301	301	46	301	310
FAMILY	Thermoactinomycetaceae 2	87	60	60	13	60	62
FAMILY	Thermoanaerobacteraceae	1368	1016	1016	13	1016	1035
FAMILY	Thermodesulfobacteriaceae	249	188	188	55	188	206
FAMILY	Thermodesulfobiaceae	510	369	369	2	369	369
FAMILY	Thermoflexaceae	100	60	60	20	56	64
FAMILY	Thermogemmatisporaceae	16	15	15	0	15	15
FAMILY	Thermoleophilaceae	46	27	27	1	27	35
FAMILY	Thermolithobacteraceae	25	21	21	1	21	21
FAMILY	Thermomicrobiaceae	27	16	16	0	16	25
FAMILY	Thermomonosporaceae	1420	1083	1083	89	1076	1135
FAMILY	Thermosporotrichaceae	354	154	154	36	153	161
FAMILY	Thermotogaceae	370	251	251	76	251	256
FAMILY	Thioalkalispiraceae	248	118	118	46	118	136
FAMILY	Thiotrichaceae	1539	1080	1080	505	1080	1117
FAMILY	Thiotrichales_incertae_sedis	101	56	56	6	56	58
FAMILY	Trueperaceae	1411	901	902	147	900	933
FAMILY	Tsukamurellaceae	199	152	152	23	152	157
FAMILY	Veillonellaceae	30605	15441	15446	1624	15439	17818
FAMILY	Verrucomicrobiaceae	6572	3837	3917	1312	3856	4049
FAMILY	Vibrionaceae	21380	12553	12557	806	12547	13654
FAMILY	Victivallaceae	297	4	211	43	211	215
FAMILY	Vulgatibacteraceae	61	18	18	7	18	22
FAMILY*	Waddliaceae	130	0	11	0	11	1
FAMILY	Xanthobacteraceae	2141	1346	1346	181	1343	1479
FAMILY	Xanthomonadaceae	32537	17000	17005	2792	16980	18190
GENUS	Abiotrophia	1518	986	986	4	986	1003
GENUS	Acanthopleuribacter	68	34	34	13	34	36
GENUS	Acaricomes	19	14	14	0	14	15
GENUS	Acetanaerobacterium	38	17	17	4	17	22
GENUS	Acetatifactor	1549	1116	1118	464	1118	1314
GENUS	Acetitomaculum	2	2	2	1	2	1
GENUS	Acetivibrio	24	19	19	4	19	20
GENUS	Acetoanaerobium	295	179	179	38	179	179
GENUS	Acetobacter	1381	837	837	110	837	922
GENUS	Acetobacterium	1066	505	505	246	505	566
GENUS	Acetobacteroides	258	84	84	35	84	75
GENUS*	Acetohalobium	80	0	6	5	6	7
GENUS*	Acetonema	110	0	0	2	0	0
GENUS	Acetothermia_genera_incertae_sedis	89	56	56	0	52	50
GENUS	Acholeplasma	5493	3179	3179	337	3165	3331
GENUS	Achromobacter	3768	2551	2552	316	2551	2636
GENUS	Acidaminobacter	178	111	111	84	111	115
GENUS	Acidaminococcus	347	254	254	26	254	261
GENUS	Acidicaldus	56	29	30	3	30	35
GENUS	Acidicapsa	262	116	116	31	115	120
GENUS	Acidiferrobacter	401	291	291	63	291	300
GENUS	Acidimicrobium	57	28	28	0	28	41
GENUS	Acidiphilium	805	400	401	146	401	403
GENUS	Acidipila	352	184	185	33	185	201
GENUS	Acidisoma	134	62	62	7	59	93
GENUS	Acidisphaera	164	119	119	42	112	117
GENUS	Aciditerrimonas	1513	1079	1080	74	1066	833
GENUS	Acidithiobacillus	5027	1118	1118	316	1118	1318
GENUS	Acidobacterium	209	145	145	7	145	144
GENUS	Acidocella	483	302	302	117	281	297
GENUS	Acidomonas	22	22	22	0	22	22
GENUS	Acidothermus	19	18	18	3	18	17
GENUS	Acidovorax	8217	6294	6294	582	6294	6389
GENUS	Acinetobacter	26941	16580	16586	1123	16581	17427
GENUS	Acrocarpospora	9	9	9	0	9	9
GENUS	Actibacter	55	26	26	11	26	31
GENUS	Actibacterium	1	1	1	0	1	1
GENUS	Actinoallomurus	147	101	101	11	101	101
GENUS	Actinoalloteichus	39	30	30	3	30	30
GENUS	Actinobacillus	3299	2783	2783	32	2782	2803
GENUS	Actinobaculum	28	27	27	1	27	27
GENUS	Actinocatenispora	14	12	12	0	12	14
GENUS	Actinocorallia	72	49	49	4	49	53
GENUS	Actinokineospora	58	51	51	5	51	49
GENUS	Actinomadura	850	697	697	46	697	717
GENUS	Actinomyces	6658	4431	4432	126	4431	5108
GENUS	Actinomycetospora	158	90	93	15	91	90
GENUS	Actinophytocola	209	66	66	8	66	70
GENUS	Actinoplanes	683	522	522	0	519	521
GENUS	Actinopolymorpha	393	278	278	0	278	362
GENUS	Actinopolyspora	104	88	88	2	88	90
GENUS	Actinospica	144	9	9	8	9	86
GENUS	Actinosynnema	17	15	15	5	15	15
GENUS	Actinotalea	230	115	115	11	115	125
GENUS	Actinotignum	82	47	47	6	47	47
GENUS	Adhaeribacter	657	388	389	117	382	411
GENUS	Adlercreutzia	60	21	21	11	21	24
GENUS	Advenella	246	136	136	29	136	169
GENUS	Aequorivita	73	39	39	8	39	41
GENUS	Aeribacillus	345	199	201	19	201	214
GENUS	Aeriscardovia	27	7	7	1	7	8
GENUS	Aerococcus	3827	3485	3487	44	3486	3461
GENUS	Aeromicrobium	421	222	223	16	223	239
GENUS	Aeromonas	10549	6033	6033	782	6029	6510
GENUS	Aestuariibacter	303	183	184	16	184	203
GENUS	Aestuariibaculum	8	5	5	2	5	6
GENUS	Aestuariihabitans	2	2	2	0	2	2
GENUS*	Aestuariimicrobium	100	0	0	0	0	0
GENUS	Aestuariispira	310	248	248	31	248	249
GENUS	Aestuariivita	3	1	1	0	1	1
GENUS	Afifella	67	63	63	29	63	58
GENUS	Afipia	523	327	327	49	326	353
GENUS	Agaribacter	7	1	1	0	1	1
GENUS	Agaricicola	7	3	3	1	3	3
GENUS	Agarivorans	112	77	77	8	77	85
GENUS	Aggregatibacter	1107	929	929	34	929	921
GENUS	Aggregicoccus	97	54	54	21	52	71
GENUS	Agreia	82	65	65	4	65	66
GENUS	Agrococcus	456	3	3	18	3	3
GENUS	Agromyces	614	318	318	29	317	361
GENUS	Ahrensia	47	38	38	0	38	40
GENUS	Aidingimonas	3	3	3	1	3	3
GENUS	Akkermansia	2777	2158	2160	920	2149	2252
GENUS	Albibacter	4	1	1	1	1	3
GENUS	Albidovulum	107	84	84	15	84	87
GENUS	Albimonas	10	8	8	3	8	8
GENUS	Albirhodobacter	52	42	42	13	42	44
GENUS	Alcaligenes	1895	1358	1359	570	1358	1401
GENUS	Alcanivorax	2639	1793	1796	194	1794	2048
GENUS	Algibacter	126	97	97	20	97	57
GENUS	Algicola	13	7	7	0	7	8
GENUS	Algimonas	38	32	32	7	32	31
GENUS	Algiphilus	18	12	12	2	12	13
GENUS	Algoriphagus	773	464	465	91	465	507
GENUS	Aliagarivorans	12	8	8	0	8	8
GENUS	Alicycliphilus	70	48	48	12	47	52
GENUS	Alicyclobacillus	660	483	483	55	481	490
GENUS	Aliidiomarina	272	122	122	14	122	142
GENUS	Aliifodinibius	187	121	121	77	121	127
GENUS	Aliiglaciecola	52	40	40	1	40	43
GENUS	Aliiroseovarius	122	89	89	11	89	92
GENUS	Aliivibrio	869	619	620	17	620	631
GENUS	Alishewanella	246	126	126	19	125	132
GENUS	Alistipes	4236	3080	3081	443	3079	3201
GENUS	Alkalibacillus	78	70	70	12	70	72
GENUS	Alkalibacter	39	17	17	12	17	19
GENUS	Alkalibacterium	254	122	122	17	122	135
GENUS	Alkalibaculum	41	22	22	3	22	21
GENUS	Alkaliflexus	11	6	6	2	6	9
GENUS	Alkalilimnicola	12	7	7	4	7	10
GENUS	Alkalimonas	54	38	38	5	38	40
GENUS	Alkaliphilus	257	158	158	57	158	166
GENUS	Alkalispirillum	2	1	1	0	1	1
GENUS	Alkalitalea	11	9	9	5	9	9
GENUS	Alkanibacter	43	32	33	6	33	30
GENUS	Alkanindiges	547	375	375	32	375	399
GENUS	Allisonella	56	32	32	12	32	32
GENUS	Alloactinosynnema	15	12	12	4	12	12
GENUS	Allobacillus	5	1	1	0	1	1
GENUS	Allobaculum	476	122	122	72	121	381
GENUS	Allocatelliglobosispora	7	6	6	0	6	7
GENUS	Allochromatium	119	49	49	11	49	53
GENUS	Allofustis	4	3	3	0	3	3
GENUS	Alloiococcus	401	322	322	3	322	321
GENUS	Allokutzneria	5	5	5	1	5	5
GENUS	Allomonas	106	30	30	4	30	37
GENUS	Allonocardiopsis	2	2	2	0	2	2
GENUS	Alloprevotella	4459	3638	3638	527	3632	3809
GENUS*	Allosalinactinospora	60	0	0	3	0	5
GENUS	Alloscardovia	36	19	19	0	19	23
GENUS	Alpinimonas	13	13	13	3	13	13
GENUS	Alsobacter	202	145	145	5	145	150
GENUS	Altererythrobacter	1009	763	763	101	762	778
GENUS	Alteribacillus	51	37	37	5	37	39
GENUS	Alterococcus	48	30	30	5	30	31
GENUS	Alteromonas	4377	2147	2149	399	2149	2373
GENUS	Alysiella	19	13	13	2	13	13
GENUS	Amantichitinum	5	3	3	1	3	4
GENUS	Amaricoccus	828	162	162	25	162	181
GENUS	Ameyamaea	5	4	4	0	4	4
GENUS	Aminicenantes_genera_incertae_sedis	2357	1725	1726	120	1726	1798
GENUS	Aminiphilus	22	15	15	3	15	15
GENUS	Aminivibrio	282	181	181	55	180	194
GENUS	Aminobacter	156	106	106	12	106	111
GENUS	Aminobacterium	109	76	76	22	76	78
GENUS	Aminomonas	19	11	11	4	11	10
GENUS	Ammonifex	5	5	5	0	5	4
GENUS	Ammoniibacillus	18	7	7	2	7	8
GENUS	Ammoniphilus	119	71	71	19	71	83
GENUS	Amnibacterium	84	64	64	3	64	61
GENUS	Amorphus	23	15	15	1	15	19
GENUS	Amphibacillus	98	75	75	5	75	77
GENUS	Amphiplicatus	67	43	43	14	43	44
GENUS	Amphritea	196	147	147	17	147	153
GENUS	Amycolatopsis	729	551	551	61	550	562
GENUS	Amycolicicoccus	11	11	11	4	11	11
GENUS	Amylibacter	1423	973	973	142	973	1050
GENUS	Anaeroarcus	176	67	67	4	67	72
GENUS	Anaerobacillus	119	52	52	25	52	55
GENUS	Anaerobacter	283	172	172	107	172	191
GENUS	Anaerobacterium	406	308	309	43	309	342
GENUS	Anaerobaculum	246	152	152	1	151	158
GENUS	Anaerobiospirillum	31	20	20	2	20	22
GENUS	Anaerobranca	44	29	29	18	29	28
GENUS	Anaerocella	1026	90	90	75	89	94
GENUS	Anaerococcus	5204	4696	4699	69	4699	4673
GENUS	Anaerofilum	176	57	57	3	57	72
GENUS	Anaerofustis	53	37	37	12	37	38
GENUS	Anaeroglobus	260	58	58	3	58	62
GENUS	Anaerolinea	167	3	3	0	3	3
GENUS	Anaeromusa	4	1	1	0	1	1
GENUS	Anaeromyxobacter	822	561	561	118	559	597
GENUS	Anaerophaga	18	13	13	1	13	12
GENUS	Anaeroplasma	290	188	188	40	188	217
GENUS	Anaerorhabdus	88	61	61	26	61	77
GENUS	Anaerosalibacter	22	15	15	1	15	19
GENUS	Anaerosinus	48	8	8	3	8	8
GENUS	Anaerosolibacter	9	6	6	4	6	6
GENUS	Anaerosphaera	30	24	24	3	24	24
GENUS*	Anaerospora	500	0	0	0	0	0
GENUS	Anaerosporobacter	272	44	44	2	44	46
GENUS	Anaerostipes	3174	2276	2276	551	2275	2316
GENUS	Anaerotruncus	676	502	502	52	502	498
GENUS	Anaerovibrio	356	208	208	92	208	211
GENUS	Anaerovirgula	25	15	15	5	15	15
GENUS	Anaerovorax	2206	1433	1433	408	1433	1568
GENUS	Anaplasma	3519	2146	2146	137	2146	2237
GENUS	Ancalomicrobium	64	47	47	3	47	51
GENUS	Ancylobacter	132	84	84	7	84	86
GENUS	Anderseniella	104	60	60	12	60	68
GENUS	Andreprevotia	3	3	3	0	3	3
GENUS	Aneurinibacillus	344	204	204	12	204	202
GENUS	Angiococcus	10	8	8	4	8	7
GENUS	Angulomicrobium	2	2	2	0	2	2
GENUS	Angustibacter	66	35	35	4	35	42
GENUS	Anoxybacillus	5543	4602	4604	101	4600	4590
GENUS	Anoxybacter	29	14	14	3	14	14
GENUS	Anoxynatronum	10	6	6	2	6	6
GENUS	Antarcticimonas	1	1	1	0	1	1
GENUS	Antarctobacter	38	35	35	0	35	32
GENUS	Aquabacter	4	3	3	0	3	3
GENUS	Aquabacterium	9126	7820	7824	286	7822	7910
GENUS	Aquamicrobium	185	129	129	39	129	131
GENUS	Aquaspirillum	37	18	18	6	18	22
GENUS	Aquibacillus	13	12	12	1	12	11
GENUS	Aquibacter	1	1	1	0	1	1
GENUS	Aquicella	1003	322	322	84	315	332
GENUS	Aquifex	40	28	28	4	28	23
GENUS	Aquiflexum	23	19	19	0	19	21
GENUS	Aquihabitans	1115	692	701	17	700	759
GENUS	Aquimarina	446	359	359	15	359	363
GENUS	Aquimonas	113	76	76	28	76	90
GENUS	Aquincola	11	7	7	1	7	8
GENUS	Aquipuribacter	41	1	1	3	1	1
GENUS	Aquisalibacillus	6	5	5	1	5	5
GENUS	Aquisalimonas	39	20	20	4	20	21
GENUS	Aquisphaera	556	3	205	1	192	260
GENUS	Aquitalea	184	131	131	5	131	139
GENUS	Arachidicoccus	93	75	75	1	75	78
GENUS	Arcanobacterium	95	89	89	4	89	91
GENUS	Archangium	9	3	3	0	3	5
GENUS	Arcicella	1222	789	789	97	789	828
GENUS	Arcobacter	4457	2523	2523	565	2522	2807
GENUS	Arcticibacter	37	19	19	5	19	22
GENUS	Ardenticatena	28	10	10	1	10	12
GENUS	Arenibacter	298	199	199	35	199	217
GENUS	Arenicella	181	138	138	12	138	135
GENUS	Arenimonas	1088	695	695	167	694	730
GENUS	Arenitalea	3	3	3	1	3	0
GENUS	Arhodomonas	26	19	19	4	19	20
GENUS	Aridibacter	2861	1503	1504	569	1494	1574
GENUS	Armatimonadetes_gp2	886	6	6	52	6	581
GENUS	Armatimonadetes_gp4	499	5	5	54	5	218
GENUS	Armatimonadetes_gp5	654	343	343	13	341	341
GENUS	Armatimonadetes_gp6	25	8	8	0	8	12
GENUS	Armatimonadetes_gp7	235	66	66	25	65	78
GENUS	Armatimonas/Armatimonadetes_gp1	650	3	3	124	3	333
GENUS	Arsenicicoccus	32	21	21	3	21	21
GENUS	Arsenophonus	381	287	287	49	287	318
GENUS	Arthrobacter	11216	7988	7992	1466	7963	8208
GENUS	Asaccharobacter	14	7	7	3	7	7
GENUS	Asaccharospora	22	17	17	11	17	18
GENUS	Asaia	451	321	321	28	321	321
GENUS	Asanoa	58	42	43	0	43	41
GENUS	Ascidiaceihabitans	5	2	2	0	2	5
GENUS	Asinibacterium	513	150	150	11	150	314
GENUS	Aspromonas	14	5	5	0	5	7
GENUS	Asteroleplasma	53	25	25	1	24	0
GENUS	Asticcacaulis	429	312	312	29	312	320
GENUS	Atopobacter	5	4	4	0	4	4
GENUS	Atopobium	804	579	579	43	579	653
GENUS	Atopococcus	25	5	5	2	5	5
GENUS	Atopostipes	628	368	368	80	368	388
GENUS	Atribacteria_genera_incertae_sedis	171	120	120	28	120	129
GENUS	Aurantimonas	116	85	85	14	85	96
GENUS*	Auraticoccus	70	0	0	0	0	0
GENUS	Aureibacter	7	6	6	1	6	4
GENUS	Aureicoccus	120	103	103	3	103	105
GENUS	Aureimonas	1299	916	916	35	916	922
GENUS	Aureispira	82	48	48	13	48	57
GENUS	Aureitalea	8	2	2	0	2	2
GENUS	Aureivirga	3	2	2	0	2	2
GENUS	Auritidibacter	6	5	5	0	5	6
GENUS*	Austwickia	30	0	0	0	0	2
GENUS	Avibacterium	58	52	52	2	51	53
GENUS	Azoarcus	690	486	486	155	486	502
GENUS	Azohydromonas	126	52	52	6	52	56
GENUS	Azomonas	172	76	76	5	76	85
GENUS	Azonexus	843	668	668	29	668	688
GENUS	Azorhizobium	72	53	53	7	53	55
GENUS	Azorhizophilus	11	4	4	1	4	7
GENUS	Azospira	749	341	341	156	336	378
GENUS	Azospirillum	815	614	614	186	614	636
GENUS	Azotobacter	377	234	234	37	234	248
GENUS	Azovibrio	171	126	127	9	127	129
GENUS	BRC1_genera_incertae_sedis	630	460	460	14	460	504
GENUS	Bacillariophyta	8422	4400	4402	49	4399	5093
GENUS	Bacillus	79939	48660	48665	7038	48628	51695
GENUS	Bacteriovorax	489	396	396	13	395	404
GENUS	Bacteroides	62304	41040	41046	3492	41023	42430
GENUS	Balnearium	6	5	5	1	5	6
GENUS	Balneatrix	1	1	1	0	1	1
GENUS	Balneola	164	81	81	19	81	100
GENUS	Bangiophyceae	43	26	26	2	26	27
GENUS	Barnesiella	2533	2084	2084	419	2084	2106
GENUS	Barrientosiimonas	15	9	9	3	9	11
GENUS	Bartonella	546	509	509	182	509	516
GENUS	Basfia	21	19	19	0	19	19
GENUS	Basilea	4	4	4	4	4	4
GENUS	Bauldia	270	159	159	28	159	169
GENUS	Bavariicoccus	23	18	18	1	18	16
GENUS	Bdellovibrio	769	412	413	14	412	446
GENUS	Beggiatoa	91	78	78	41	78	85
GENUS	Beijerinckia	109	71	71	6	71	76
GENUS	Belliella	75	44	44	7	44	47
GENUS	Bellilinea	152	4	4	2	4	11
GENUS	Belnapia	111	65	65	16	64	68
GENUS	Bergeriella	4	4	4	1	4	2
GENUS	Bergeyella	436	395	395	10	395	397
GENUS	Bermanella	7	5	5	0	5	4
GENUS	Beutenbergia	3	3	3	2	3	3
GENUS	Bhargavaea	154	117	117	16	117	129
GENUS	Bibersteinia	47	24	24	8	24	29
GENUS	Bifidobacterium	5146	1624	1624	100	1623	1724
GENUS	Bilophila	197	142	142	35	142	140
GENUS	Biostraticola	1	1	1	0	1	1
GENUS	Bisgaardia	27	27	27	0	27	27
GENUS	Bizionia	86	53	53	12	53	58
GENUS	Blastocatella	414	201	201	68	192	190
GENUS	Blastochloris	61	41	41	12	41	42
GENUS	Blastococcus	712	418	419	78	417	457
GENUS	Blastomonas	661	393	393	167	393	422
GENUS	Blastopirellula	1316	1	635	43	631	695
GENUS	Blautia	15166	10662	10666	3825	10664	11386
GENUS*	Bogoriella	20	0	0	0	0	1
GENUS	Bombella	145	82	82	0	82	126
GENUS	Bombiscardovia	10	9	9	0	9	8
GENUS	Bordetella	862	703	703	176	703	721
GENUS	Borrelia	419	338	338	2	338	0
GENUS	Borreliella	306	230	230	0	230	0
GENUS	Bosea	1630	642	642	70	642	689
GENUS	Boseongicola	58	40	40	4	40	41
GENUS	Bowmanella	16	12	12	6	12	12
GENUS	Brachybacterium	1117	792	793	49	791	860
GENUS	Brachymonas	237	147	147	20	147	150
GENUS*	Brachyspira	5270	0	0	1	0	0
GENUS	Brackiella	1	1	1	0	1	1
GENUS	Bradymonas	295	237	238	34	236	185
GENUS	Bradyrhizobium	7935	5429	5430	836	5389	5593
GENUS	Branchiibius	5	5	5	0	5	5
GENUS	Brassicibacter	15	13	13	7	13	13
GENUS	Brenneria	186	157	157	0	157	157
GENUS	Breoghania	46	40	40	9	40	43
GENUS	Brevibacillus	1977	1289	1289	153	1288	1327
GENUS	Brevibacterium	2273	1721	1721	99	1720	1802
GENUS	Brevifollis	47	18	18	7	17	21
GENUS	Brevinema	55	29	29	2	29	40
GENUS	Brevundimonas	5731	4106	4106	605	4106	4261
GENUS	Brochothrix	267	228	228	8	224	230
GENUS	Brockia	4	4	4	0	4	4
GENUS*	Brooklawnia	940	0	0	1	0	0
GENUS	Brucella	336	327	327	136	327	329
GENUS	Brumimicrobium	58	38	38	8	38	47
GENUS	Bryobacter	131	63	63	14	63	68
GENUS	Bryocella	30	9	9	1	9	9
GENUS	Buchnera	991	357	357	3	357	587
GENUS	Budvicia	16	11	11	1	11	12
GENUS	Bulleidia	102	65	66	8	66	72
GENUS	Burkholderia	18070	11768	11774	1563	11719	12598
GENUS	Buttiauxella	366	147	147	15	147	278
GENUS	Butyricicoccus	1204	766	766	161	766	796
GENUS	Butyricimonas	325	228	229	28	229	247
GENUS	Butyrivibrio	2846	1870	1870	338	1869	1953
GENUS	Byssovorax	89	39	39	1	39	41
GENUS	Caenimonas	278	54	54	13	54	57
GENUS	Caenispirillum	39	23	23	2	23	23
GENUS	Caldalkalibacillus	45	21	21	1	21	22
GENUS	Caldanaerobacter	124	95	95	0	95	92
GENUS	Caldanaerobius	22	20	20	7	20	19
GENUS	Caldanaerovirga	1	1	1	0	1	1
GENUS	Calderihabitans	21	9	9	1	9	9
GENUS	Caldibacillus	66	22	22	0	22	45
GENUS	Caldicellulosiruptor	765	647	647	28	647	644
GENUS	Caldicoprobacter	77	65	65	20	65	63
GENUS	Caldilinea	477	86	86	28	86	91
GENUS	Caldimicrobium	102	72	72	42	72	82
GENUS	Caldimonas	29	22	22	0	22	23
GENUS	Caldisericum	376	318	318	1	318	2
GENUS	Calditerricola	8	7	7	0	7	7
GENUS	Calditerrivibrio	97	62	62	13	62	27
GENUS	Caldithrix	224	115	115	37	115	140
GENUS	Calidifontibacter	7	6	6	0	6	5
GENUS	Caloramator	489	400	401	28	401	415
GENUS	Caloranaerobacter	40	35	35	11	35	35
GENUS	Caloribacterium	14	9	9	0	9	9
GENUS	Camelimonas	190	22	22	5	22	22
GENUS	Caminibacter	95	59	59	11	59	60
GENUS	Caminicella	30	21	21	1	21	20
GENUS	Campylobacter	3271	1880	1884	335	1884	2358
GENUS*	Candidatus Anammoxoglobus	660	0	23	0	23	24
GENUS	Candidatus Brocadia	323	1	242	3	242	266
GENUS*	Candidatus Calescibacterium	50	0	0	2	0	0
GENUS	Candidatus Carsonella	173	3	3	40	3	79
GENUS	Candidatus Cloacamonas	11492	657	657	15	657	695
GENUS	Candidatus Endomicrobium	527	357	357	60	357	449
GENUS	Candidatus Hydrogenedens	1070	568	568	103	568	612
GENUS	Candidatus Koribacter	554	220	220	52	218	206
GENUS*	Candidatus Kuenenia	2310	0	75	0	75	174
GENUS	Candidatus Pelagibacter	19432	12832	12846	1838	179	173
GENUS	Candidatus Procabacter	15	11	11	1	11	13
GENUS	Candidatus Scalindua	1261	5	27	28	27	480
GENUS	Candidatus Solibacter	1737	833	833	133	829	883
GENUS	Candidimonas	45	21	21	4	21	28
GENUS	Canibacter	12	9	9	0	9	10
GENUS	Capnocytophaga	3302	2302	2302	96	2302	2373
GENUS	Carboxydocella	9	8	8	0	8	8
GENUS	Carboxydothermus	15	12	12	0	12	12
GENUS	Carboxylicivirga	150	110	110	20	110	111
GENUS	Cardiobacterium	460	377	377	9	377	379
GENUS	Carnimonas	122	25	25	0	25	24
GENUS	Carnobacterium	883	608	608	208	607	631
GENUS	Caryophanon	102	27	27	9	27	27
GENUS	Castellaniella	418	309	309	77	309	310
GENUS	Catabacter	141	71	71	15	71	73
GENUS	Catalinimonas	161	116	116	14	116	118
GENUS	Catellatospora	65	32	32	0	32	41
GENUS	Catellicoccus	150	38	38	16	38	41
GENUS	Catelliglobosispora	10	5	5	0	5	6
GENUS	Catenibacterium	1118	944	944	284	943	979
GENUS	Catenisphaera	2	2	2	0	2	2
GENUS*	Catenococcus	70	0	0	0	0	0
GENUS	Catenovulum	52	23	23	6	23	24
GENUS	Catenulispora	102	59	59	8	58	61
GENUS	Catenuloplanes	24	20	20	0	20	19
GENUS	Catonella	318	163	163	3	163	193
GENUS	Caulobacter	3229	2434	2434	195	2430	2514
GENUS	Cecembia	30	17	17	1	17	16
GENUS	Cedecea	36	21	21	4	21	26
GENUS	Celeribacter	182	140	140	23	140	161
GENUS	Celerinatantimonas	13	6	6	0	6	7
GENUS	Cellulomonas	883	583	583	46	582	612
GENUS	Cellulophaga	325	262	262	45	262	277
GENUS	Cellulosibacter	41	22	22	1	22	22
GENUS	Cellulosilyticum	1449	1219	1219	51	1219	1230
GENUS	Cellulosimicrobium	676	289	289	25	289	322
GENUS	Cellvibrio	561	319	319	44	319	331
GENUS	Centipeda	71	18	18	3	18	22
GENUS	Cerasibacillus	38	9	9	4	9	14
GENUS	Cerasicoccus	137	103	103	24	103	103
GENUS	Cereibacter	14	11	11	1	11	12
GENUS	Cesiribacter	31	24	24	12	24	25
GENUS	Cetia	9	5	5	1	5	8
GENUS	Cetobacterium	2969	1700	1700	185	1699	1711
GENUS	Chelativorans	158	70	70	11	70	74
GENUS	Chelatococcus	316	80	80	14	80	88
GENUS	Chelonobacter	12	10	10	0	10	10
GENUS	Chiayiivirga	64	32	32	10	32	35
GENUS	Chishuiella	62	53	53	7	53	55
GENUS	Chitinibacter	47	33	33	2	33	32
GENUS	Chitinilyticum	6	6	6	0	6	6
GENUS	Chitinimonas	108	59	59	6	59	61
GENUS	Chitiniphilus	4	4	4	1	4	4
GENUS	Chitinivibrio	519	477	477	4	477	460
GENUS	Chitinivorax	65	29	29	17	29	35
GENUS	Chitinophaga	618	425	425	46	425	448
GENUS*	Chlamydia	4600	0	333	0	333	0
GENUS	Chlamydophila	73	1	58	0	58	0
GENUS	Chlorarachniophyceae	68	21	21	3	21	20
GENUS	Chlorobaculum	242	74	74	0	74	0
GENUS	Chlorobium	731	344	344	0	344	1
GENUS	Chloroflexus	488	205	205	0	205	365
GENUS	Chloroherpeton	48	13	13	0	13	1
GENUS	Chlorophyta	2870	634	634	76	631	1084
GENUS	Chondromyces	23	22	22	0	22	23
GENUS	Christensenella	461	375	377	148	376	379
GENUS	Chromatium	28	20	20	7	20	22
GENUS	Chromatocurvus	31	15	15	8	15	17
GENUS	Chromobacterium	426	265	265	24	265	294
GENUS	Chromohalobacter	293	230	230	35	230	251
GENUS	Chryseobacterium	4082	2623	2623	220	2623	2844
GENUS	Chryseoglobus	1	1	1	0	1	1
GENUS	Chryseolinea	1299	623	624	132	623	671
GENUS	Chryseomicrobium	186	91	91	17	91	105
GENUS*	Chrysiogenes	20	0	0	0	0	2
GENUS*	Chthonomonas/Armatimonadetes_gp3	4370	0	0	29	0	215
GENUS	Chungangia	26	23	23	8	22	22
GENUS	Ciceribacter	49	21	21	0	21	23
GENUS	Citreicella	71	47	47	7	47	62
GENUS	Citreimonas	3	2	2	0	2	2
GENUS	Citreitalea	1	1	1	0	1	1
GENUS	Citricoccus	207	144	144	9	144	150
GENUS	Citrobacter	3371	2434	2435	179	2435	2480
GENUS	Clavibacter	217	177	177	23	177	181
GENUS	Cloacibacillus	395	265	265	54	265	277
GENUS	Cloacibacterium	9501	8735	8742	99	8739	8138
GENUS	Clostridiisalibacter	7	4	4	1	4	4
GENUS	Clostridium III	1975	1573	1575	163	1575	1617
GENUS	Clostridium IV	4799	3944	3944	695	3944	4038
GENUS	Clostridium XI	3999	3503	3503	813	3503	3523
GENUS	Clostridium XII	54	34	34	14	34	32
GENUS	Clostridium XVIII	1719	1435	1435	219	1435	1458
GENUS	Clostridium XlVa	11543	8150	8153	1056	8150	8427
GENUS	Clostridium XlVb	2193	1757	1757	198	1757	1760
GENUS	Clostridium sensu stricto	17496	12438	12450	3680	12448	12929
GENUS	Cnuella	82	30	30	12	29	34
GENUS	Cobetia	524	353	353	37	353	378
GENUS	Cocleimonas	324	258	258	41	258	263
GENUS	Coenonia	3	2	2	0	2	2
GENUS	Cohaesibacter	113	71	71	10	71	77
GENUS	Cohnella	533	299	299	32	297	315
GENUS	Collimonas	281	142	142	14	142	152
GENUS	Collinsella	2622	1969	1969	502	1968	2005
GENUS	Colwellia	1617	989	989	273	989	1034
GENUS	Comamonas	3788	2451	2452	551	2452	2660
GENUS	Compostibacillus	14	7	7	1	7	8
GENUS	Compostimonas	1	1	1	0	1	1
GENUS	Conchiformibius	162	155	155	0	155	150
GENUS	Conexibacter	1790	888	895	101	885	937
GENUS	Confluentimicrobium	9	4	4	0	4	8
GENUS	Congregibacter	117	84	84	6	84	95
GENUS	Constrictibacter	59	46	46	6	45	46
GENUS	Conyzicola	1	1	1	0	1	1
GENUS	Coprobacillus	240	203	203	67	203	201
GENUS	Coprobacter	320	244	245	63	245	257
GENUS	Coprococcus	2075	1497	1497	310	1497	1560
GENUS	Coprothermobacter	474	349	349	2	349	349
GENUS	Coraliomargarita	917	388	388	45	387	399
GENUS	Corallibacter	6	5	5	0	5	5
GENUS	Corallococcus	148	132	132	10	132	128
GENUS	Corallomonas	4	4	4	0	4	4
GENUS	Coriobacterium	22	15	15	0	15	15
GENUS	Corynebacterium	69251	64373	64403	840	64391	63729
GENUS	Cosenzaea	9	1	1	0	1	1
GENUS	Costertonia	2	2	2	0	2	2
GENUS	Couchioplanes	7	5	5	0	5	5
GENUS	Coxiella	707	166	168	111	168	177
GENUS	Craurococcus	26	20	20	2	18	16
GENUS	Crenobacter	24	15	15	12	15	16
GENUS	Crenotalea	17	14	14	1	14	14
GENUS	Cribrihabitans	11	5	5	1	5	5
GENUS	Cricetibacter	3	2	2	0	2	3
GENUS	Croceibacter	130	61	61	10	61	75
GENUS	Croceicoccus	84	68	68	10	68	71
GENUS	Croceitalea	30	23	23	3	23	26
GENUS	Crocinitomix	272	189	189	10	189	208
GENUS	Cronobacter	1199	1057	1057	33	1057	1080
GENUS	Crossiella	59	59	59	7	58	57
GENUS	Cruoricaptor	64	62	62	1	62	62
GENUS	Cryobacterium	793	528	529	31	529	619
GENUS	Cryomorpha	414	327	327	7	327	326
GENUS	Cryptanaerobacter	102	40	40	1	40	38
GENUS	Cryptobacterium	41	9	9	4	9	9
GENUS	Cryptomonadaceae	1072	533	533	61	532	810
GENUS	Cryptosporangium	42	27	29	6	29	31
GENUS	Cucumibacter	4	3	3	0	3	3
GENUS	Cupriavidus	2178	1454	1454	276	1453	1526
GENUS	Curtobacterium	1398	917	917	68	917	944
GENUS	Curvibacter	1131	533	533	96	533	592
GENUS	Cyclobacterium	82	63	63	16	63	66
GENUS	Cycloclasticus	320	141	141	62	141	153
GENUS	Cystobacter	345	132	132	23	132	168
GENUS	Cytophaga	64	40	40	6	40	42
GENUS	Dactylosporangium	248	124	124	0	124	130
GENUS	Daeguia	5	3	3	2	3	3
GENUS	Dasania	39	28	28	0	28	30
GENUS	Dechloromonas	1847	738	738	272	737	829
GENUS	Deefgea	49	29	29	2	29	35
GENUS	Deferribacter	43	32	32	5	32	33
GENUS	Deferrisoma	175	13	13	34	13	14
GENUS	Defluviicoccus	282	217	217	33	217	237
GENUS	Defluviimonas	174	114	114	23	114	124
GENUS	Defluviitalea	171	112	112	23	111	107
GENUS	Defluviitoga	367	252	252	20	252	259
GENUS	Dehalobacter	167	98	98	37	98	98
GENUS	Dehalococcoides	1144	460	461	163	319	306
GENUS	Dehalogenimonas	267	170	170	59	170	195
GENUS	Dehalospirillum	33	22	22	5	22	22
GENUS	Deinobacterium	52	34	34	1	34	41
GENUS	Deinococcus	1823	1435	1436	125	1422	1449
GENUS	Delftia	3753	2804	2807	325	2806	2863
GENUS	Demequina	628	138	138	7	138	161
GENUS	Demetria	1	1	1	0	1	1
GENUS*	Dendrosporobacter	290	0	0	1	0	0
GENUS	Denitratisoma	12	11	11	1	11	10
GENUS	Denitrobacterium	4	4	4	0	4	4
GENUS	Denitrovibrio	29	15	15	5	15	14
GENUS	Dermabacter	301	268	268	5	267	270
GENUS	Dermacoccus	134	112	112	7	112	112
GENUS	Dermatophilus	15	4	4	1	4	5
GENUS	Derxia	40	17	17	10	17	17
GENUS	Desemzia	237	149	149	20	149	158
GENUS	Desertibacter	8	4	4	0	4	5
GENUS	Desmospora	2	2	2	0	2	2
GENUS	Desulfacinum	70	17	17	7	17	15
GENUS	Desulfarculus	19	10	10	6	10	9
GENUS	Desulfatibacillum	18	14	14	6	14	16
GENUS	Desulfatiferula	55	35	35	9	35	42
GENUS	Desulfatiglans	2069	1460	1460	228	1460	1610
GENUS	Desulfatirhabdium	176	97	97	21	96	106
GENUS	Desulfatitalea	300	191	191	58	190	201
GENUS	Desulfitibacter	26	20	20	1	20	22
GENUS	Desulfitispora	4	4	4	1	4	4
GENUS	Desulfitobacterium	180	139	139	47	139	142
GENUS	Desulfobacca	150	101	101	8	101	99
GENUS	Desulfobacter	402	308	308	49	307	308
GENUS	Desulfobacterium	267	157	157	19	157	179
GENUS	Desulfobacula	259	134	134	40	134	150
GENUS	Desulfobaculum	16	4	4	0	4	4
GENUS	Desulfobotulus	31	9	9	0	8	13
GENUS	Desulfobulbus	4948	552	553	152	548	644
GENUS	Desulfocapsa	743	441	442	193	442	459
GENUS	Desulfocarbo	41	11	11	1	11	13
GENUS	Desulfocella	38	23	23	0	23	26
GENUS	Desulfococcus	50	24	24	6	23	32
GENUS	Desulfoconvexum	40	18	18	6	18	21
GENUS	Desulfocurvus	9	5	5	2	5	5
GENUS	Desulfofaba	102	86	86	2	86	91
GENUS	Desulfofrigus	21	12	12	1	12	17
GENUS	Desulfofustis	32	21	21	2	21	27
GENUS	Desulfoglaeba	25	13	13	3	13	16
GENUS	Desulfohalobium	1018	891	891	17	891	902
GENUS	Desulfoluna	19	5	5	0	5	15
GENUS	Desulfomicrobium	784	376	377	116	376	521
GENUS	Desulfomonile	656	439	439	1	439	488
GENUS	Desulfonatronobacter	68	45	45	17	45	52
GENUS	Desulfonatronospira	20	13	13	1	13	16
GENUS	Desulfonatronovibrio	29	22	22	0	22	21
GENUS	Desulfonatronum	52	35	35	8	34	39
GENUS	Desulfonauticus	10	5	5	1	5	8
GENUS	Desulfonema	1607	1453	1453	22	1453	1442
GENUS	Desulfonispora	99	37	37	9	37	37
GENUS	Desulfopila	556	275	275	68	274	298
GENUS	Desulfoprunum	229	128	128	69	128	137
GENUS	Desulforegula	16	9	9	4	9	9
GENUS	Desulforhabdus	39	27	27	4	27	35
GENUS	Desulforhopalus	936	734	734	75	734	773
GENUS	Desulfosalsimonas	98	49	49	8	49	62
GENUS	Desulfosarcina	392	178	178	49	178	238
GENUS	Desulfosoma	6	4	4	1	4	4
GENUS	Desulfospira	49	37	37	1	37	36
GENUS	Desulfosporomusa	8	1	1	1	1	7
GENUS	Desulfosporosinus	1019	601	602	185	602	628
GENUS	Desulfotalea	67	46	46	18	46	49
GENUS	Desulfothermus	12	4	4	2	4	5
GENUS	Desulfotignum	182	99	99	1	99	116
GENUS	Desulfotomaculum	517	409	409	65	409	424
GENUS	Desulfovermiculus	10	3	4	0	4	4
GENUS	Desulfovibrio	5163	1929	1929	471	1925	2203
GENUS	Desulfovirga	48	25	25	14	25	29
GENUS	Desulfovirgula	24	5	5	0	5	8
GENUS	Desulfurella	104	62	62	15	62	68
GENUS	Desulfuribacillus	14	10	10	1	10	11
GENUS	Desulfurispira	2	2	2	0	2	2
GENUS	Desulfurispirillum	9	9	9	4	9	9
GENUS	Desulfurispora	4	1	1	0	1	1
GENUS	Desulfurivibrio	159	108	108	25	108	118
GENUS	Desulfurobacterium	49	40	40	7	40	41
GENUS	Desulfuromonas	923	479	479	165	479	556
GENUS	Desulfuromusa	152	97	97	24	97	98
GENUS	Dethiobacter	120	48	48	18	48	52
GENUS	Dethiosulfatibacter	94	69	69	7	69	71
GENUS	Dethiosulfovibrio	48	33	33	0	33	37
GENUS	Devosia	2063	1177	1177	197	1172	1208
GENUS	Devriesea	2	2	2	0	2	2
GENUS	Dialister	4647	2936	2936	255	2935	3057
GENUS	Diaminobutyricibacter	6	3	3	0	3	3
GENUS	Diaminobutyricimonas	1	1	1	0	1	1
GENUS	Diaphorobacter	7858	7024	7029	200	7027	6936
GENUS	Dichelobacter	10	8	8	0	8	8
GENUS	Dichotomicrobium	1030	784	784	10	783	786
GENUS	Dickeya	363	288	288	8	288	295
GENUS	Dictyoglomus	70	42	42	0	42	42
GENUS	Dietzia	1275	978	978	59	978	1019
GENUS	Dinoroseobacter	19	19	19	2	19	18
GENUS	Diplorickettsia	250	140	140	36	140	144
GENUS	Dissulfuribacter	179	125	125	32	125	126
GENUS	Dokdonella	758	334	334	99	332	403
GENUS	Dokdonia	275	227	227	85	227	0
GENUS	Dolosicoccus	1	1	1	0	1	1
GENUS	Dolosigranulum	3553	3381	3386	1	3385	3329
GENUS	Domibacillus	227	101	101	15	100	116
GENUS	Donghicola	46	16	16	4	16	18
GENUS	Dongia	745	459	459	73	456	477
GENUS	Dorea	2665	1987	1987	492	1986	2103
GENUS	Draconibacterium	108	57	57	15	56	62
GENUS	Duganella	1007	754	754	22	754	784
GENUS	Dyadobacter	403	255	255	52	255	265
GENUS	Dyella	708	405	405	103	402	441
GENUS	Dysgonomonas	749	397	397	101	396	383
GENUS	Echinicola	37	19	19	6	19	26
GENUS	Echinimonas	2	2	2	0	2	2
GENUS	Ectothiorhodosinus	13	9	9	3	9	8
GENUS	Ectothiorhodospira	141	85	85	8	85	110
GENUS	Edaphobacter	398	164	164	22	161	163
GENUS	Edwardsiella	433	375	376	13	376	376
GENUS	Effusibacillus	118	106	106	2	106	107
GENUS	Eggerthella	356	109	109	17	109	109
GENUS*	Eggerthia	150	0	0	1	0	5
GENUS	Ehrlichia	332	237	237	36	237	242
GENUS	Eikenella	191	134	134	6	134	134
GENUS	Eilatimonas	17	14	14	5	14	13
GENUS	Eionea	175	148	148	7	148	148
GENUS	Eisenbergiella	1265	942	942	124	941	949
GENUS	Ekhidna	68	46	46	4	46	53
GENUS	Elioraea	25	11	11	1	11	15
GENUS	Elizabethkingia	344	243	243	43	243	258
GENUS	Elstera	35	25	25	3	25	29
GENUS	Elusimicrobium	269	155	155	16	155	167
GENUS	Empedobacter	268	164	165	18	165	176
GENUS	Emticicia	352	245	245	35	245	283
GENUS	Endobacter	2	1	1	0	1	1
GENUS	Endozoicomonas	2338	1280	1283	409	1282	1311
GENUS	Enhydrobacter	2657	2275	2276	36	2274	2293
GENUS	Enhygromyxa	35	31	31	10	31	30
GENUS	Ensifer	3315	2045	2045	181	2045	2139
GENUS	Enteractinococcus	26	20	20	4	20	21
GENUS	Enterobacter	10015	6245	6245	368	6243	6954
GENUS	Enterococcus	13388	9137	9137	534	9132	9346
GENUS	Enterorhabdus	143	130	130	43	130	133
GENUS	Enterovibrio	214	103	103	9	103	124
GENUS	Entomoplasma	32	10	10	2	10	12
GENUS	Eoetvoesia	21	15	15	1	15	14
GENUS	Epibacterium	9	6	6	0	6	6
GENUS	Epilithonimonas	133	86	86	4	86	85
GENUS	Ercella	1082	891	891	60	891	915
GENUS	Eremococcus	74	73	73	0	73	70
GENUS	Erwinia	2022	1312	1312	40	1311	1372
GENUS	Erysipelothrix	161	120	120	45	120	129
GENUS	Erysipelotrichaceae_incertae_sedis	621	463	464	46	464	459
GENUS	Erythrobacter	1678	1155	1158	169	1158	1315
GENUS	Erythromicrobium	27	13	13	2	13	16
GENUS	Escherichia/Shigella	22525	16389	16390	1861	16379	16565
GENUS	Ethanoligenens	337	70	70	29	70	84
GENUS	Eubacterium	585	392	392	68	392	412
GENUS	Eudoraea	104	73	73	12	73	83
GENUS*	Euglenida	100	0	0	0	0	0
GENUS	Euzebya	249	161	161	24	161	172
GENUS	Euzebyella	16	15	15	2	15	15
GENUS	Ewingella	55	50	50	4	50	51
GENUS	Exiguobacterium	3018	2019	2019	221	2018	2126
GENUS	Exilispira	67	49	49	5	49	48
GENUS	Extensimonas	30	13	13	7	13	11
GENUS	Ezakiella	540	497	497	2	497	490
GENUS	Fabibacter	123	80	80	21	80	87
GENUS	Facklamia	470	345	345	62	345	359
GENUS	Faecalibacterium	16906	13114	13114	97	13111	13804
GENUS	Faecalicoccus	70	13	13	2	13	18
GENUS	Faecalitalea	41	23	23	13	23	25
GENUS	Falsibacillus	243	64	64	6	64	74
GENUS	Falsiporphyromonas	7	4	4	0	4	4
GENUS	Falsirhodobacter	19	12	12	0	12	13
GENUS	Falsochrobactrum	18	9	9	1	9	9
GENUS	Fangia	101	56	56	6	56	58
GENUS	Fastidiosipila	173	161	161	4	161	159
GENUS	Faucicola	8	3	3	0	3	5
GENUS	Ferribacterium	298	160	160	38	160	191
GENUS	Ferrimicrobium	125	91	91	12	91	31
GENUS	Ferrimonas	138	84	84	2	84	106
GENUS	Ferriphaselus	26	14	14	2	14	15
GENUS	Ferrithrix	68	54	54	1	54	61
GENUS	Ferritrophicum	218	141	141	165	141	150
GENUS	Ferrovibrio	126	75	75	1	75	81
GENUS	Ferrovum	1303	118	118	45	118	123
GENUS	Ferruginibacter	3824	2902	2903	252	2903	3030
GENUS	Fervidicella	83	62	62	3	62	64
GENUS	Fervidicola	2	2	2	2	2	2
GENUS	Fervidobacterium	187	145	145	30	145	140
GENUS	Fibrella	29	20	20	9	18	19
GENUS	Fibrisoma	12	12	12	4	12	12
GENUS	Fibrobacter	1375	784	784	144	782	818
GENUS	Fictibacillus	680	435	435	49	435	472
GENUS	Filibacter	13	8	8	0	8	8
GENUS	Filifactor	174	51	51	7	51	98
GENUS	Filimonas	31	10	10	1	10	10
GENUS	Filobacillus	9	8	8	2	8	8
GENUS	Filomicrobium	234	167	167	28	167	175
GENUS	Fimbriimonas	64	37	38	5	38	39
GENUS	Finegoldia	2071	1813	1814	25	1813	1790
GENUS	Flagellimonas	2	2	2	0	2	1
GENUS	Flammeovirga	56	44	44	4	44	46
GENUS	Flavicella	19	11	11	0	11	11
GENUS	Flaviflexus	52	47	47	4	47	46
GENUS	Flavihumibacter	168	93	93	22	93	107
GENUS	Flavimarina	14	9	9	0	9	9
GENUS	Flaviramulus	12	10	10	3	10	8
GENUS	Flavirhabdus	2	1	1	2	1	1
GENUS	Flavisolibacter	1058	549	549	183	543	574
GENUS	Flavitalea	364	188	189	47	189	196
GENUS	Flavivirga	40	12	12	0	12	12
GENUS	Flavobacterium	16674	9832	9835	1048	9826	10255
GENUS	Flavonifractor	865	707	707	97	707	705
GENUS	Flectobacillus	355	140	140	69	140	139
GENUS	Flexibacter	20	17	17	0	17	16
GENUS	Flexistipes	18	10	10	8	10	10
GENUS	Flexithrix	21	19	19	0	19	17
GENUS	Flexivirga	19	11	11	2	11	10
GENUS	Flindersiella	33	26	26	0	26	22
GENUS	Fluviicola	764	502	502	93	501	526
GENUS	Fluviimonas	13	6	6	1	6	8
GENUS	Fodinibacter	2	2	2	0	2	2
GENUS	Fodinibius	15	7	7	2	7	10
GENUS	Fodinicola	2	2	2	0	2	2
GENUS	Fodinicurvata	39	19	19	4	19	22
GENUS	Fontibacillus	74	34	34	10	34	33
GENUS	Fontibacter	13	6	6	2	6	6
GENUS	Fonticella	48	23	23	8	23	27
GENUS	Fontimonas	43	28	28	6	28	30
GENUS	Formivibrio	13	8	8	1	8	6
GENUS	Formosa	64	38	38	12	38	48
GENUS	Francisella	611	455	455	147	455	472
GENUS	Franconibacter	36	29	29	0	29	30
GENUS	Frateuria	76	43	44	14	44	43
GENUS	Frederiksenia	56	47	47	0	47	48
GENUS	Fretibacter	17	16	16	1	16	16
GENUS	Fretibacterium	879	650	650	168	650	679
GENUS*	Friedmanniella	3630	0	0	1	0	0
GENUS	Frigidibacter	29	27	27	10	27	27
GENUS	Frigoribacterium	364	299	299	18	299	300
GENUS	Frischella	699	39	39	1	39	41
GENUS	Frondibacter	5	2	2	0	2	2
GENUS	Frondihabitans	136	98	98	2	98	104
GENUS*	Fructobacillus	1760	0	96	3	96	128
GENUS*	Fuchsiella	50	0	5	0	5	5
GENUS	Fulvibacter	2	1	1	0	1	1
GENUS	Fulvimarina	9	7	7	4	7	7
GENUS	Fulvimonas	13	5	5	1	5	4
GENUS	Fulvitalea	1	1	1	0	1	1
GENUS	Fulvivirga	315	215	215	32	215	224
GENUS	Fusibacter	886	636	636	139	634	667
GENUS	Fusicatenibacter	2701	1754	1754	594	1753	1946
GENUS	Fusobacterium	10808	7976	7979	296	7974	8671
GENUS	Gaetbulibacter	93	69	69	7	69	72
GENUS	Gaetbulimicrobium	3	2	2	0	2	3
GENUS	Gaiella	5256	2186	2186	336	2168	2489
GENUS	Galbibacter	37	32	32	4	32	34
GENUS	Galbitalea	2	1	1	0	1	1
GENUS	Galenea	11	8	8	1	8	10
GENUS	Gallaecimonas	27	18	18	1	18	20
GENUS	Gallibacterium	143	114	114	6	114	112
GENUS	Gallicola	39	27	27	6	27	31
GENUS	Gallionella	608	346	346	100	346	354
GENUS	Gangjinia	2	1	1	0	1	0
GENUS	Garciella	37	22	22	4	22	22
GENUS	Gardnerella	112	72	72	14	72	78
GENUS	Garicola	10	6	6	1	6	7
GENUS	Gelidibacter	45	30	30	11	30	31
GENUS	Gelria	27	19	19	1	19	20
GENUS	Gemella	8007	6555	6555	72	6555	6615
GENUS	Geminicoccus	241	127	129	0	128	167
GENUS	Gemmata	829	8	527	2	523	542
GENUS	Gemmatimonas	5633	3297	3301	631	3267	3447
GENUS	Gemmiger	816	520	520	1	519	715
GENUS	Gemmobacter	682	470	470	85	469	501
GENUS	Geoalkalibacter	36	22	22	15	22	24
GENUS	Geobacillus	3600	2861	2862	341	2861	2951
GENUS	Geobacter	6574	2744	2744	1074	2740	2857
GENUS	Geodermatophilus	415	245	246	86	244	262
GENUS	Geofilum	79	70	70	45	70	72
GENUS	Geojedonia	9	8	8	0	8	8
GENUS	Geomicrobium	28	24	24	2	24	22
GENUS	Geopsychrobacter	61	43	43	6	43	48
GENUS	Georgenia	125	78	78	9	78	101
GENUS	Georgfuchsia	183	86	86	23	85	100
GENUS	Geosporobacter	14	10	10	4	10	13
GENUS	Geothermobacter	8	5	5	3	5	4
GENUS	Geothermomicrobium	19	18	18	5	18	19
GENUS	Geothrix	785	367	368	101	368	395
GENUS	Geotoga	20	14	14	0	14	15
GENUS	Geovibrio	20	13	13	2	13	10
GENUS	Gibbsiella	105	32	32	1	32	58
GENUS	Giesbergeria	41	27	27	0	27	28
GENUS	Gilliamella	942	400	400	4	400	418
GENUS	Gillisia	351	296	296	205	296	32
GENUS	Gilvibacter	57	27	27	7	27	33
GENUS	Gilvimarinus	48	40	40	6	40	39
GENUS	Gimesia	911	3	497	59	495	475
GENUS	Glaciecola	247	161	161	11	161	177
GENUS	Glaciibacter	3	2	2	0	2	2
GENUS	Glaciihabitans	1	1	1	1	1	1
GENUS	Glaciimonas	159	104	104	38	104	101
GENUS	Globicatella	190	163	163	1	162	162
GENUS	Gluconacetobacter	203	128	128	9	128	139
GENUS	Gluconobacter	358	290	290	18	290	301
GENUS	Glycocaulis	33	29	29	3	29	31
GENUS	Glycomyces	221	181	181	0	181	179
GENUS	Goodfellowiella	12	12	12	0	12	12
GENUS	Gordonia	1526	1244	1245	138	1245	1269
GENUS	Gordonibacter	27	25	25	6	25	25
GENUS	Gp1	9186	5272	5272	922	5168	5433
GENUS	Gp10	1943	688	689	328	689	1183
GENUS	Gp11	319	193	193	43	192	196
GENUS	Gp12	29	12	12	1	12	12
GENUS	Gp13	407	202	202	42	194	222
GENUS*	Gp14	60	0	0	0	0	0
GENUS	Gp15	109	37	37	7	37	42
GENUS	Gp16	435	201	202	80	184	232
GENUS	Gp17	976	446	446	81	443	496
GENUS	Gp18	432	272	272	79	272	284
GENUS	Gp19	14	7	7	2	7	7
GENUS	Gp2	6623	3261	3263	205	3156	3503
GENUS	Gp20	24	13	13	0	13	13
GENUS	Gp21	717	438	441	87	441	510
GENUS	Gp22	872	383	384	152	384	464
GENUS	Gp23	755	471	472	74	472	495
GENUS*	Gp24	40	0	0	0	0	0
GENUS	Gp25	286	122	122	38	122	152
GENUS	Gp26	132	63	67	13	67	71
GENUS	Gp3	5410	3311	3311	861	3238	3486
GENUS	Gp4	7707	3319	3320	581	3276	3603
GENUS	Gp5	1693	933	933	149	927	961
GENUS	Gp6	14933	7361	7364	970	7311	8141
GENUS	Gp7	2424	1065	1067	244	1063	1175
GENUS	Gp9	445	229	229	76	228	286
GENUS	GpI	7185	4795	4796	920	4740	5288
GENUS	GpIII	63	18	18	4	18	24
GENUS	GpIIa	12567	8161	8163	971	8151	8307
GENUS	GpIIb	47	31	31	11	31	36
GENUS	GpIV	1881	1164	1164	62	1158	1253
GENUS	GpIX	752	463	463	76	460	369
GENUS	GpV	264	110	110	13	110	205
GENUS	GpVI	517	334	334	0	334	385
GENUS	GpVII	961	645	645	39	644	38
GENUS	GpVIII	346	223	223	70	222	150
GENUS	GpX	102	61	61	9	61	1
GENUS	GpXI	2015	1665	1666	242	1664	1675
GENUS	GpXII	642	498	498	5	498	502
GENUS	GpXIII	3063	2322	2322	232	2285	2330
GENUS	Gracilibacillus	137	87	87	4	87	91
GENUS	Gracilibacter	443	238	238	49	238	246
GENUS	Gracilimonas	240	172	172	90	172	183
GENUS	Gramella	190	159	159	30	159	1
GENUS	Granulibacter	24	24	24	13	24	24
GENUS	Granulicatella	5255	3851	3853	60	3853	4027
GENUS	Granulicella	1720	895	895	166	875	903
GENUS*	Granulicoccus	10	0	0	0	0	0
GENUS	Granulosicoccus	162	130	130	10	130	134
GENUS	Grimontia	50	29	29	2	29	36
GENUS	Gryllotalpicola	34	31	31	5	31	29
GENUS	Guggenheimella	154	135	135	19	135	134
GENUS	Gulbenkiania	14	12	12	1	12	12
GENUS	Gulosibacter	25	20	20	3	20	20
GENUS	Gynuella	7	5	5	2	5	6
GENUS	Haematobacter	472	443	443	1	443	438
GENUS	Haemophilus	12279	9237	9257	94	9257	10735
GENUS	Hafnia	600	449	449	24	449	481
GENUS	Hahella	55	46	46	15	46	47
GENUS	Halalkalibacillus	2	2	2	0	2	2
GENUS*	Halanaerobacter	290	0	13	5	13	15
GENUS*	Halanaerobaculum	100	0	9	0	9	9
GENUS	Halanaerobium	374	252	252	106	250	284
GENUS	Halarsenatibacter	52	35	35	0	35	36
GENUS	Haliangium	260	135	135	48	134	184
GENUS	Haliea	527	363	363	55	363	363
GENUS	Halioglobus	427	246	246	15	246	293
GENUS	Haliscomenobacter	1680	1327	1327	128	1327	1387
GENUS	Haloactinobacterium	3	2	2	1	2	2
GENUS	Haloactinopolyspora	12	8	8	0	8	9
GENUS	Haloactinospora	3	2	2	0	2	2
GENUS	Halobacillus	1043	707	707	97	706	763
GENUS	Halobacteriovorax	972	521	521	52	521	557
GENUS*	Halobacteroides	220	0	13	4	13	15
GENUS	Halocella	157	77	77	26	77	98
GENUS	Halochromatium	538	375	375	12	375	382
GENUS	Halocynthiibacter	14	10	10	1	10	10
GENUS	Haloechinothrix	1	1	1	0	1	1
GENUS	Haloferula	138	92	92	4	90	97
GENUS	Haloglycomyces	6	6	6	0	6	6
GENUS	Halolactibacillus	67	36	36	2	36	37
GENUS	Halomonas	6615	4700	4700	354	4699	5074
GENUS*	Halonatronum	10	0	1	0	1	0
GENUS	Haloplasma	61	39	39	11	38	40
GENUS	Halopolyspora	10	1	9	4	9	9
GENUS	Halorhodospira	169	141	141	12	13	15
GENUS	Halospina	39	21	21	6	21	23
GENUS	Halotalea	7	1	1	0	1	1
GENUS	Halothermothrix	14	10	10	6	10	9
GENUS	Halothiobacillus	400	182	182	60	181	196
GENUS	Halovibrio	50	31	31	8	31	37
GENUS	Hamadaea	6	4	4	0	4	4
GENUS	Hansschlegelia	12	9	9	4	9	11
GENUS	Hanstruepera	3	2	2	0	2	2
GENUS	Hartmannibacter	4	4	4	0	4	4
GENUS	Hasllibacter	1	1	1	0	1	1
GENUS	Hathewaya	49	38	38	18	38	37
GENUS	Hazenella	10	9	9	0	9	7
GENUS	Helcobacillus	8	7	7	0	7	6
GENUS	Helcococcus	258	215	219	24	219	219
GENUS	Helicobacter	1770	1551	1551	348	1551	1556
GENUS	Heliimonas	34	22	22	4	22	24
GENUS	Heliobacillus	28	16	16	0	16	19
GENUS	Heliobacterium	40	37	37	15	37	39
GENUS	Heliophilum	5	5	5	0	5	3
GENUS	Heliorestis	6	6	6	2	6	6
GENUS	Heliothrix	80	46	46	0	46	50
GENUS	Hellea	40	12	13	2	13	29
GENUS	Henriciella	118	84	84	22	83	88
GENUS	Hephaestia	7	2	2	0	2	2
GENUS	Herbaspirillum	1038	610	610	99	610	638
GENUS	Herbiconiux	101	79	79	6	79	82
GENUS	Herbidospora	24	17	17	2	17	17
GENUS	Herminiimonas	349	217	217	67	217	239
GENUS	Herpetosiphon	113	92	92	3	92	98
GENUS	Hespellia	30	15	15	0	15	17
GENUS	Hippea	28	25	25	5	25	25
GENUS	Hirschia	29	23	23	4	23	23
GENUS	Histophilus	88	79	79	1	79	80
GENUS	Hoeflea	326	211	211	25	210	269
GENUS	Holdemanella	1355	1069	1069	446	1067	1093
GENUS	Holdemania	36	23	23	3	23	25
GENUS	Holophaga	110	79	79	11	79	84
GENUS	Homoserinibacter	13	3	3	0	3	3
GENUS	Homoserinimonas	2	1	1	0	1	1
GENUS	Hoppeia	9	9	9	0	9	9
GENUS	Howardella	84	73	73	18	73	73
GENUS	Hoyosella	4	2	2	0	2	3
GENUS	Huanghella	2	2	2	0	2	2
GENUS	Humibacillus	3	2	2	0	2	2
GENUS	Humibacter	10	8	8	1	8	8
GENUS	Humitalea	2	1	1	1	1	1
GENUS	Hungatella	297	230	230	26	230	217
GENUS	Hwangdonia	1	1	1	0	1	1
GENUS	Hwanghaeicola	2	1	1	0	1	1
GENUS	Hyalangium	23	12	12	2	12	16
GENUS	Hydrobacter	13	6	6	1	6	8
GENUS	Hydrocarboniphaga	149	63	63	19	63	63
GENUS	Hydrogenibacillus	8	6	6	0	6	5
GENUS	Hydrogenimonas	100	50	50	18	50	54
GENUS	Hydrogenispora	357	252	254	41	254	258
GENUS	Hydrogenivirga	20	9	9	1	9	10
GENUS	Hydrogenoanaerobacterium	19	6	6	2	6	7
GENUS	Hydrogenobacter	132	81	81	17	81	79
GENUS	Hydrogenobaculum	626	356	356	31	356	373
GENUS	Hydrogenophaga	3098	1908	1908	362	1906	2043
GENUS	Hydrogenophilus	194	75	75	17	75	99
GENUS	Hydrogenothermus	2	2	2	0	2	2
GENUS	Hydrogenovibrio	11	3	3	1	3	6
GENUS	Hydrotalea	68	38	38	0	38	39
GENUS	Hylemonella	30	26	26	1	26	27
GENUS	Hymenobacter	2483	1856	1857	494	1850	1892
GENUS	Hyphomicrobium	2120	1428	1428	376	1426	1445
GENUS	Hyphomonas	596	430	430	98	429	444
GENUS	Hyunsoonleella	45	36	36	3	36	1
GENUS	Iamia	261	89	90	1	89	48
GENUS	Ichthyenterobacterium	4	3	3	4	3	3
GENUS	Ideonella	303	184	184	42	184	193
GENUS	Idiomarina	1316	878	879	94	879	981
GENUS	Ignatzschineria	102	62	62	10	62	74
GENUS	Ignavibacterium	1030	498	498	173	497	646
GENUS	Ignavigranum	3	2	2	0	2	2
GENUS	Ilumatobacter	5170	3525	3532	3	3526	173
GENUS	Ilyobacter	28	21	21	18	21	23
GENUS	Imperialibacter	9	5	5	2	5	6
GENUS	Imtechella	4	3	3	1	3	3
GENUS	Indibacter	5	4	4	3	4	4
GENUS	Inhella	116	62	62	13	62	68
GENUS	Inquilinus	128	91	91	5	91	100
GENUS	Insolitispirillum	37	32	32	16	32	31
GENUS	Intestinibacter	1097	977	978	79	977	983
GENUS	Intestinimonas	171	105	105	27	105	115
GENUS	Intrasporangium	75	45	45	13	45	54
GENUS	Iodobacter	105	75	75	3	75	75
GENUS	Isobaculum	10	4	4	3	4	5
GENUS	Isochromatium	2	1	1	0	1	1
GENUS	Isoptericola	226	173	173	17	173	183
GENUS*	Isosphaera	230	0	9	0	9	9
GENUS	Jahnella	8	1	1	0	1	1
GENUS	Janibacter	1090	955	956	25	956	958
GENUS	Jannaschia	129	82	82	6	82	88
GENUS	Janthinobacterium	4606	3629	3629	1050	3629	3688
GENUS	Jatrophihabitans	302	192	193	29	190	195
GENUS	Jejudonia	1	1	1	0	1	1
GENUS	Jejuia	13	13	13	2	13	0
GENUS	Jeongeupia	4	4	4	1	4	4
GENUS	Jeotgalibaca	96	81	81	13	81	78
GENUS	Jeotgalibacillus	173	94	94	16	94	104
GENUS	Jeotgalicoccus	806	665	665	17	665	677
GENUS	Jhaorihella	2	2	2	0	2	2
GENUS	Jiangella	116	98	98	3	98	104
GENUS	Jiella	4	3	3	1	3	3
GENUS	Jishengella	2	2	2	0	2	1
GENUS	Johnsonella	37	32	32	3	32	32
GENUS	Jonesia	48	37	37	8	37	39
GENUS	Jonquetella	29	24	24	1	24	24
GENUS	Joostella	66	48	48	2	48	55
GENUS	Kaistia	1085	148	148	11	148	176
GENUS	Kallotenue	366	216	216	33	186	216
GENUS	Kandleria	139	120	120	29	120	113
GENUS	Kangiella	77	62	62	19	62	66
GENUS	Kerstersia	60	39	39	3	39	39
GENUS	Ketogulonicigenium	41	37	37	17	37	37
GENUS	Kibdelosporangium	40	31	31	7	31	29
GENUS	Kiloniella	40	23	23	2	23	30
GENUS	Kineococcus	149	116	116	11	116	116
GENUS	Kineosphaera	2	2	2	0	2	2
GENUS	Kineosporia	117	87	87	7	87	95
GENUS	Kingella	1087	846	846	20	846	848
GENUS	Kinneretia	15	2	2	0	2	2
GENUS	Kistimonas	39	27	27	5	27	25
GENUS	Kitasatospora	574	379	379	57	379	404
GENUS	Klebsiella	7069	6024	6024	292	6023	6146
GENUS	Klugiella	10	2	2	1	2	2
GENUS	Kluyvera	366	275	275	17	275	277
GENUS	Knoellia	150	124	124	3	124	127
GENUS	Kocuria	3668	2924	2925	203	2923	2953
GENUS	Kofleria	343	149	150	47	143	157
GENUS	Komagataeibacter	280	257	257	47	257	267
GENUS	Kordia	89	67	67	6	67	70
GENUS	Kordiimonas	198	159	159	31	159	164
GENUS	Kosakonia	729	515	515	29	515	567
GENUS	Kosmotoga	24	19	19	1	19	20
GENUS	Kozakia	12	10	10	0	10	9
GENUS	Krasilnikovia	5	3	3	0	3	3
GENUS	Kribbella	374	234	234	25	232	231
GENUS	Kribbia	2	2	2	0	2	2
GENUS	Kriegella	4	4	4	0	4	4
GENUS	Kroppenstedtia	35	5	5	0	5	5
GENUS	Ktedonobacter	495	256	256	73	252	265
GENUS	Kurthia	289	214	214	47	214	222
GENUS	Kushneria	137	70	70	4	69	83
GENUS	Kutzneria	25	14	14	7	14	16
GENUS	Kyrpidia	128	119	119	0	119	117
GENUS	Kytococcus	161	123	123	6	123	128
GENUS	Labedaea	9	6	6	0	6	6
GENUS	Labedella	35	26	26	3	26	26
GENUS	Labilithrix	646	329	329	4	326	364
GENUS	Labrenzia	464	306	306	26	306	350
GENUS	Labrys	152	90	90	18	90	98
GENUS	Laceyella	131	99	99	3	99	99
GENUS	Lachnoanaerobaculum	732	327	327	7	327	445
GENUS	Lachnobacterium	58	27	27	11	27	33
GENUS	Lachnospira	53	12	12	9	12	46
GENUS	Lachnospiracea_incertae_sedis	15360	10993	10993	2911	10990	12359
GENUS	Lacibacter	258	87	87	21	87	98
GENUS	Lacibacterium	19	12	12	0	12	12
GENUS	Lacihabitans	185	147	147	14	147	152
GENUS	Lacinutrix	99	80	80	30	80	82
GENUS	Lacticigenium	3	2	2	1	2	2
GENUS	Lactivibrio	52	34	34	5	34	37
GENUS	Lactobacillus	44692	29428	29438	4089	29430	31360
GENUS	Lactococcus	4929	3423	3424	420	3418	3591
GENUS	Lactonifactor	19	12	12	4	12	14
GENUS	Lactovum	36	25	25	5	25	7
GENUS	Lamprocystis	16	11	11	0	11	13
GENUS	Lampropedia	25	15	15	7	15	15
GENUS	Lapillicoccus	15	13	13	2	13	13
GENUS	Laribacter	117	102	102	8	102	102
GENUS	Larkinella	31	23	23	1	23	25
GENUS	Larsenimonas	14	8	8	0	8	11
GENUS	Latescibacteria_genera_incertae_sedis	1225	726	726	41	721	784
GENUS	Lautropia	1779	1214	1214	39	1213	1257
GENUS	Lawsonia	632	561	561	11	560	570
GENUS	Leadbetterella	69	43	43	11	43	43
GENUS	Lebetimonas	15	15	15	0	15	15
GENUS	Lechevalieria	61	42	42	0	42	49
GENUS	Leclercia	67	23	23	4	23	24
GENUS	Leeia	8	6	6	3	6	6
GENUS	Leeuwenhoekiella	160	92	92	18	92	119
GENUS	Legionella	3502	2484	2485	201	2482	2602
GENUS	Leifsonia	631	411	411	64	411	428
GENUS	Leisingera	195	146	146	28	146	151
GENUS	Lelliottia	36	27	27	3	27	28
GENUS	Leminorella	12	3	3	0	3	4
GENUS	Lentibacillus	23	21	21	0	21	21
GENUS	Lentibacter	133	111	111	24	111	117
GENUS	Lentilitoribacter	93	79	79	8	79	78
GENUS*	Lentisphaera	1050	0	2	13	2	12
GENUS	Lentzea	158	108	108	15	108	117
GENUS	Leptobacterium	12	12	12	0	12	12
GENUS	Leptolinea	42	2	2	2	2	3
GENUS	Leptonema	106	49	49	9	49	61
GENUS*	Leptospira	7230	0	0	41	0	0
GENUS	Leptospirillum	2584	727	730	6	729	740
GENUS	Leptothrix	109	73	73	15	73	77
GENUS	Leptotrichia	2614	1798	1799	61	1798	2257
GENUS	Leucobacter	1021	513	513	41	512	519
GENUS	Leuconostoc	3614	6	2392	452	2390	2532
GENUS	Leucothrix	52	26	26	7	26	27
GENUS	Levilinea	27	1	1	1	1	1
GENUS	Lewinella	154	105	105	10	105	117
GENUS	Lihuaxuella	4	4	4	1	4	4
GENUS	Limibacter	7	7	7	0	7	6
GENUS	Limimonas	11	8	8	0	8	9
GENUS	Limisphaera	14	7	7	1	5	6
GENUS	Limnobacter	2278	1789	1790	131	1789	1810
GENUS	Limnohabitans	3480	2512	2512	219	2512	2610
GENUS	Lishizhenia	8	3	3	0	3	4
GENUS	Listeria	955	848	848	595	847	836
GENUS	Litoreibacter	154	127	127	17	127	131
GENUS	Litoribacillus	3	3	3	1	3	3
GENUS	Litoribacter	8	6	6	0	6	6
GENUS	Litoribaculum	1	1	1	0	1	1
GENUS	Litoribrevibacter	9	3	3	1	3	3
GENUS	Litoricola	39	9	9	0	9	9
GENUS	Litorilinea	998	464	467	125	463	553
GENUS	Litorimicrobium	2	2	2	0	2	2
GENUS	Litorimonas	22	16	16	1	16	16
GENUS	Litorisediminicola	1	1	1	0	1	1
GENUS	Litorivivens	16	10	10	1	10	10
GENUS	Loktanella	1519	1107	1109	83	1109	1182
GENUS	Lonepinella	4	2	2	0	2	3
GENUS	Longilinea	246	2	2	4	2	12
GENUS	Longimycelium	1	1	1	1	1	0
GENUS	Longispora	17	13	13	0	13	13
GENUS	Lonsdalea	62	38	38	2	38	40
GENUS	Lucibacterium	287	107	109	7	109	130
GENUS	Luedemannella	17	14	14	0	14	14
GENUS	Lunatimonas	11	10	10	2	10	10
GENUS	Lutaonella	1	1	1	0	1	1
GENUS	Luteibacter	457	302	302	21	302	318
GENUS	Luteibaculum	5	5	5	1	5	5
GENUS	Luteimicrobium	18	11	11	0	11	11
GENUS	Luteimonas	620	354	354	44	353	385
GENUS	Luteipulveratus	7	4	4	2	4	4
GENUS	Luteivirga	3	3	3	0	3	3
GENUS*	Luteococcus	200	0	0	0	0	0
GENUS	Luteolibacter	924	485	485	94	478	502
GENUS	Lutibacter	510	358	358	29	357	386
GENUS	Lutibaculum	2	2	2	0	2	2
GENUS	Lutimaribacter	38	26	26	4	26	28
GENUS	Lutimonas	201	99	99	26	99	127
GENUS	Lutispora	148	92	92	23	92	91
GENUS	Lysinibacillus	5059	2314	2314	423	2311	2430
GENUS	Lysinimicrobium	10	7	7	0	7	7
GENUS	Lysinimonas	228	166	166	7	166	162
GENUS	Lysobacter	2464	1760	1760	196	1759	1831
GENUS	Macellibacteroides	6623	221	221	100	221	199
GENUS	Macrococcus	449	371	371	6	371	370
GENUS	Macromonas	15	8	8	4	8	7
GENUS	Magnetococcus	582	228	228	153	228	541
GENUS	Magnetospira	21	20	20	5	20	20
GENUS	Magnetospirillum	219	171	171	59	170	172
GENUS	Magnetovibrio	41	31	31	2	31	32
GENUS	Mahella	11	10	10	5	10	11
GENUS	Malikia	168	96	96	18	96	104
GENUS	Malonomonas	16	3	3	3	3	5
GENUS	Mameliella	7	5	5	0	5	6
GENUS	Mangrovibacter	28	23	23	0	23	24
GENUS	Mangrovibacterium	285	213	213	19	213	232
GENUS	Mangroviflexus	19	13	13	0	13	11
GENUS	Mangrovimonas	2	2	2	2	2	2
GENUS	Mannheimia	297	230	230	0	230	252
GENUS	Maribacter	570	422	422	60	422	444
GENUS	Maribius	8	6	6	0	6	6
GENUS	Maricaulis	157	118	118	12	118	130
GENUS	Marichromatium	127	98	98	4	98	97
GENUS	Maricurvus	10	6	6	2	6	10
GENUS	Marihabitans	3	3	3	1	3	3
GENUS*	Marinactinospora	60	0	0	1	0	4
GENUS	Marinicauda	50	38	38	1	38	41
GENUS	Marinicella	216	132	133	19	133	141
GENUS	Marinifilum	741	592	592	51	592	606
GENUS	Mariniflexile	22	14	14	4	14	14
GENUS	Marinilabilia	85	68	68	10	68	72
GENUS	Marinilactibacillus	68	53	53	2	53	54
GENUS*	Mariniluteicoccus	80	0	0	0	0	0
GENUS	Marinimicrobia_genera_incertae_sedis	1749	1027	1027	437	1027	1146
GENUS	Marinimicrobium	70	53	53	22	53	53
GENUS	Marininema	3	2	2	1	2	2
GENUS	Mariniphaga	185	123	123	29	123	124
GENUS	Mariniradius	4	1	1	0	1	1
GENUS	Marinithermus	9	9	9	7	9	9
GENUS	Marinitoga	25	16	16	0	16	18
GENUS	Marinobacter	4735	2490	2492	361	2490	2890
GENUS	Marinobacterium	568	259	259	35	259	297
GENUS	Marinococcus	122	89	89	3	89	96
GENUS	Marinomonas	1028	584	586	104	586	625
GENUS	Marinoscillum	132	76	76	11	76	104
GENUS	Marinospirillum	57	45	45	2	45	45
GENUS	Marinovum	20	18	18	2	18	19
GENUS	Mariprofundus	601	404	404	16	404	462
GENUS	Marisediminicola	45	43	43	2	43	43
GENUS	Marispirillum	9	7	7	1	7	7
GENUS	Maritalea	64	45	45	8	45	51
GENUS	Maritimibacter	6	5	5	2	5	5
GENUS	Maritimimonas	21	12	12	5	12	12
GENUS	Marivirga	54	32	32	9	32	38
GENUS	Marivita	285	183	183	30	183	216
GENUS	Marixanthomonas	9	3	3	1	3	4
GENUS	Marmoricola	826	504	504	54	499	555
GENUS	Martelella	108	54	54	12	54	91
GENUS	Marvinbryantia	67	30	30	8	30	52
GENUS	Massilia	6824	4817	4817	517	4816	5064
GENUS	Mechercharimyces	13	12	12	3	12	12
GENUS	Megamonas	759	644	645	161	645	652
GENUS	Meganema	30	23	23	8	23	29
GENUS	Megasphaera	2029	1229	1229	218	1228	1414
GENUS	Meiothermus	747	489	490	53	489	501
GENUS	Melaminivora	7	6	6	0	6	6
GENUS	Melghiribacillus	3	3	3	0	3	3
GENUS	Melghirimyces	14	8	8	2	8	11
GENUS	Melioribacter	331	185	187	51	186	199
GENUS	Melissococcus	63	54	54	12	54	58
GENUS	Melittangium	6	1	1	1	1	2
GENUS	Meniscus	74	60	60	6	60	57
GENUS	Meridianimaribacter	22	12	12	2	12	15
GENUS	Mesoaciditoga	172	115	115	55	115	118
GENUS	Mesocricetibacter	6	6	6	0	6	5
GENUS	Mesoflavibacter	101	44	44	6	44	49
GENUS	Mesonia	84	50	50	5	50	8
GENUS	Mesoplasma	68	34	34	12	34	48
GENUS	Mesorhizobium	3324	2456	2456	201	2451	2526
GENUS	Mesotoga	287	213	213	54	213	224
GENUS	Metallibacterium	295	102	102	50	102	109
GENUS	Methylarcula	2	2	2	2	2	2
GENUS	Methylibium	74	32	32	11	32	33
GENUS	Methylobacillus	261	101	101	22	100	101
GENUS	Methylobacter	1487	721	721	110	721	809
GENUS	Methylobacterium	8439	4512	4515	876	4511	4699
GENUS	Methylobrevis	6	6	6	0	6	6
GENUS	Methylocaldum	62	36	36	1	36	38
GENUS	Methylocapsa	73	57	57	8	57	59
GENUS	Methyloceanibacter	664	305	305	83	305	327
GENUS	Methylocella	83	26	26	3	26	30
GENUS	Methylococcus	116	84	84	11	84	84
GENUS	Methylocystis	905	468	469	80	469	522
GENUS	Methyloferula	13	9	9	0	9	10
GENUS	Methylogaea	5	4	4	1	4	4
GENUS	Methylohalobius	5	5	5	0	5	5
GENUS	Methylohalomonas	26	8	8	4	8	9
GENUS	Methyloligella	65	33	33	12	33	32
GENUS	Methylomarinovum	9	5	5	1	5	7
GENUS	Methylomarinum	8	4	4	0	4	3
GENUS	Methylomicrobium	64	52	52	0	52	53
GENUS	Methylomonas	422	244	244	29	244	329
GENUS	Methylonatrum	10	8	8	2	8	9
GENUS	Methyloparacoccus	203	81	81	15	81	136
GENUS	Methylophaga	1302	711	711	177	711	747
GENUS	Methylophilus	2874	458	459	157	459	576
GENUS	Methylopila	25	19	19	4	19	19
GENUS	Methyloprofundus	329	172	173	30	173	179
GENUS	Methylorhabdus	1	1	1	1	1	1
GENUS	Methylorosula	24	13	13	0	13	13
GENUS	Methylosarcina	184	125	125	37	125	143
GENUS	Methylosinus	128	40	40	5	40	48
GENUS	Methylosoma	56	44	44	2	44	47
GENUS	Methylosphaera	2	2	2	0	2	2
GENUS	Methylotenera	3776	2428	2428	464	2427	2500
GENUS	Methylothermus	14	12	12	2	12	13
GENUS	Methyloversatilis	575	318	319	128	319	353
GENUS	Methylovirgula	30	13	13	1	13	15
GENUS	Methylovorus	200	30	30	12	30	34
GENUS	Methylovulum	49	24	24	1	24	27
GENUS	Microaerobacter	1	1	1	0	1	1
GENUS	Microbacter	107	58	58	34	57	65
GENUS	Microbacterium	8088	25	25	441	25	22
GENUS	Microbispora	279	197	197	24	196	198
GENUS	Microbulbifer	480	295	295	17	295	339
GENUS	Microcella	61	36	36	10	36	36
GENUS	Micrococcus	3972	2994	2996	124	2995	3105
GENUS*	Microgenomates_genera_incertae_sedis	3270	0	0	26	0	0
GENUS	Microlunatus	396	6	6	6	6	0
GENUS	Micromonospora	3026	2289	2289	3	2289	2340
GENUS*	Micropruina	340	0	0	0	0	0
GENUS	Microscilla	88	48	48	9	48	46
GENUS	Microterricola	2	1	1	1	1	1
GENUS	Microtetraspora	40	14	14	0	14	13
GENUS	Microvirga	1711	936	936	377	897	959
GENUS	Microvirgula	96	43	43	15	43	45
GENUS	Millisia	20	11	11	0	11	14
GENUS	Minicystis	48	12	12	0	12	14
GENUS	Miniimonas	3	2	2	1	2	2
GENUS	Mitsuaria	18	7	7	6	7	10
GENUS	Mitsuokella	441	299	299	83	299	306
GENUS	Mizugakiibacter	103	79	79	8	79	80
GENUS	Mobilicoccus	4	2	2	1	2	3
GENUS	Mobilitalea	501	307	307	42	307	317
GENUS	Mobiluncus	85	65	65	3	65	68
GENUS	Modestobacter	405	251	251	75	248	253
GENUS	Modicisalibacter	5	2	2	1	2	2
GENUS	Moellerella	19	14	14	2	14	12
GENUS	Mogibacterium	878	26	26	143	26	510
GENUS	Moheibacter	211	128	128	28	128	151
GENUS	Mongoliicoccus	7	6	6	2	6	6
GENUS	Mongoliitalea	14	5	5	1	5	8
GENUS	Mooreia	1	1	1	0	1	1
GENUS	Moorella	73	59	59	0	59	58
GENUS	Moraxella	7692	6793	6839	15	6839	7187
GENUS	Morganella	835	582	584	26	584	605
GENUS	Moritella	196	150	150	25	150	153
GENUS	Morococcus	193	87	87	1	87	136
GENUS	Moryella	73	59	59	2	59	59
GENUS	Motilibacter	13	10	10	1	10	10
GENUS	Motiliproteus	12	2	2	0	2	2
GENUS	Mucilaginibacter	2149	1296	1296	401	1292	1376
GENUS	Mucinivorans	66	21	21	9	21	27
GENUS	Mucispirillum	897	630	630	52	630	627
[truncated: 969 more rows]

## Sheet: archea
		ALL	TAK_v3v4	TAKB_v3v4	ALB_v1v3	ALB_v3v4	ALB_v4
		FWD	Pro341F CCTACGGGNBGCASCAG	Pro341Fb CCTACGGGNBGCWSCAG	27F AGAGTTTGATCCTGGCTCAG	314F CCTACGGGNGGCWGCAG	515F GTGCCAGCMGCCGCGGTAA
		REV	Pro805R GACTACNVGGGTATCTAATCC	Pro805R GACTACNVGGGTATCTAATCC	534R ATTACCGCGGCTGCTGG	805R GACTACHVGGGTATCTAATCC	806R GGACTACHVGGGTWTCTAAT
#AMPLICONS		160767	67310	67321	0	467	70577
#DOMAINS		1	1	1	0	1	1
#PHYLA		11	9	9	0	4	7
#CLASSES		9	9	9	0	6	8
#ORDERS		20	20	20	0	14	18
#FAMILIES		34	34	34	0	15	30
#GENERA		134	128	128	0	24	109
DOMAIN	Archaea	160767	67307	67318	0	467	70565
PHYLUM	Aenigmarchaeota	40	25	25	0	0	24
PHYLUM	Crenarchaeota	13523	8442	8443	0	15	308
PHYLUM	Diapherotrites	214	139	139	0	0	0
PHYLUM	Euryarchaeota	89797	52027	52037	0	431	62511
PHYLUM	Korarchaeota	280	60	60	0	0	70
PHYLUM*	Nanoarchaeota	1950	0	0	0	0	0
PHYLUM	Nanohaloarchaeota	159	67	67	0	0	0
PHYLUM	Pacearchaeota	2	1	1	0	0	1
PHYLUM*	Parvarchaeota	20	0	0	0	0	0
PHYLUM	Thaumarchaeota	40272	1734	1734	0	11	105
PHYLUM	Woesearchaeota	2011	636	636	0	3	1459
CLASS	Archaeoglobi	649	227	227	0	0	35
CLASS	Halobacteria	10464	5996	5996	0	7	8023
CLASS	Methanobacteria	16369	9816	9817	0	342	11849
CLASS	Methanococci	613	395	395	0	0	413
CLASS	Methanomicrobia	38100	19186	19190	0	41	25218
CLASS	Methanopyri	21	12	12	0	0	0
CLASS	Thermococci	1012	641	641	0	1	5
CLASS	Thermoplasmata	13066	9029	9032	0	14	9546
CLASS	Thermoprotei	13523	8442	8443	0	15	308
ORDER	Acidilobales	144	93	93	0	0	17
ORDER	Archaeoglobales	649	227	227	0	0	35
ORDER	Desulfurococcales	982	544	544	0	2	7
ORDER	Fervidicoccales	55	36	36	0	0	0
ORDER	Halobacteriales	4304	2310	2310	0	3	3384
ORDER	Haloferacales	4414	2528	2528	0	2	3318
ORDER	Methanobacteriales	16369	9816	9817	0	342	11849
ORDER	Methanocellales	1959	1277	1277	0	1	1793
ORDER	Methanococcales	613	395	395	0	0	413
ORDER	Methanomassiliicoccales	7939	5774	5776	0	3	6070
ORDER	Methanomicrobiales	10221	6158	6161	0	5	7272
ORDER	Methanopyrales	21	12	12	0	0	0
ORDER	Methanosarcinales	24803	11313	11314	0	35	15332
ORDER	Natrialbales	1227	898	898	0	2	987
ORDER	Nitrosopumilales	23917	50	50	0	11	81
ORDER	Nitrososphaerales	15390	1679	1679	0	0	23
ORDER	Sulfolobales	678	523	523	0	3	38
ORDER	Thermococcales	1012	641	641	0	1	5
ORDER	Thermoplasmatales	1823	825	825	0	7	942
ORDER	Thermoproteales	901	455	455	0	2	29
FAMILY	Acidilobaceae	81	50	50	0	0	14
FAMILY	Archaeoglobaceae	649	227	227	0	0	35
FAMILY	Caldisphaeraceae	61	42	42	0	0	2
FAMILY	Desulfurococcaceae	709	385	385	0	0	1
FAMILY	Ferroplasmaceae	621	229	229	0	0	262
FAMILY	Fervidicoccaceae	55	36	36	0	0	0
FAMILY	Halobacteriaceae	4304	2310	2310	0	3	3384
FAMILY	Haloferacaceae	4414	2528	2528	0	2	3318
FAMILY	Methanobacteriaceae	16362	9811	9812	0	342	11843
FAMILY	Methanocaldococcaceae	221	117	117	0	0	132
FAMILY	Methanocellaceae	1959	1277	1277	0	1	1793
FAMILY	Methanococcaceae	388	278	278	0	0	281
FAMILY	Methanocorpusculaceae	731	508	508	0	0	556
FAMILY	Methanomassiliicoccaceae	7939	5774	5776	0	3	6070
FAMILY	Methanomicrobiaceae	4189	2728	2731	0	4	2936
FAMILY	Methanomicrobiales_incertae_sedis	359	249	249	0	0	277
FAMILY	Methanopyraceae	21	12	12	0	0	0
FAMILY	Methanoregulaceae	3599	1920	1920	0	0	2591
FAMILY	Methanosarcinaceae	12719	4768	4769	0	2	5956
FAMILY	Methanospirillaceae	927	528	528	0	1	648
FAMILY	Methanothermaceae	7	5	5	0	0	6
FAMILY	Methanotrichaceae	9648	5190	5190	0	32	7320
FAMILY	Methermicoccaceae	228	44	44	0	0	175
FAMILY	Natrialbaceae	1227	898	898	0	2	987
FAMILY	Nitrosopumilaceae	23917	50	50	0	11	81
FAMILY	Nitrososphaeraceae	15390	1679	1679	0	0	23
FAMILY	Picrophilaceae	3	2	2	0	0	2
FAMILY	Pyrodictiaceae	51	34	34	0	0	0
FAMILY	Sulfolobaceae	678	523	523	0	3	38
FAMILY	Thermococcaceae	1012	641	641	0	1	5
FAMILY	Thermofilaceae	274	162	162	0	0	0
FAMILY	Thermoplasmataceae	39	23	23	0	0	31
FAMILY	Thermoplasmatales_incertae_sedis	670	379	379	0	6	394
FAMILY	Thermoproteaceae	406	208	208	0	2	29
GENUS	Acidianus	89	67	67	0	0	1
GENUS	Acidilobus	81	50	50	0	0	14
GENUS	Acidiplasma	30	20	20	0	0	26
GENUS	Aeropyrum	81	50	50	0	0	0
GENUS	Archaeoglobus	508	178	178	0	0	3
GENUS	Caldisphaera	61	42	42	0	0	2
GENUS*	Caldivirga	90	0	0	0	0	0
GENUS	Candidatus Aenigmarchaeum	40	25	25	0	0	24
GENUS*	Candidatus Iainarchaeum	100	0	0	0	0	0
GENUS	Candidatus Korarchaeum	280	60	60	0	0	70
GENUS	Candidatus Nanosalina	159	67	67	0	0	0
GENUS*	Candidatus Parvarchaeum	20	0	0	0	0	0
GENUS	Desulfurococcus	41	30	30	0	0	0
GENUS	Diapherotrites Incertae Sedis AR10	197	139	139	0	0	0
GENUS	Ferroglobus	37	23	23	0	0	26
GENUS	Ferroplasma	583	206	206	0	0	231
GENUS	Fervidicoccus	55	36	36	0	0	0
GENUS	Geoglobus	36	15	15	0	0	0
GENUS	Haladaptatus	48	39	39	0	0	42
GENUS	Halalkalicoccus	61	35	35	0	0	51
GENUS	Halapricum	16	16	16	0	0	16
GENUS	Halarchaeum	53	48	48	0	0	51
GENUS	Haloarchaeobius	39	34	34	0	0	37
GENUS	Haloarcula	791	498	498	0	1	644
GENUS	Halobacterium	410	240	240	0	1	305
GENUS	Halobaculum	33	23	23	0	0	30
GENUS	Halobellus	160	74	74	0	0	114
GENUS	Halobiforma	48	10	10	0	0	44
GENUS	Halocalculus	1	1	1	0	0	1
GENUS	Halococcus	310	139	139	0	0	246
GENUS	Haloferax	439	345	345	0	1	371
GENUS	Halogeometricum	127	99	99	0	0	102
GENUS	Halogranum	98	81	81	0	0	87
GENUS	Halohasta	169	84	84	0	0	137
GENUS	Halolamina	256	211	211	0	0	218
GENUS	Halomarina	13	9	9	0	0	9
GENUS	Halomicroarcula	75	42	42	0	1	56
GENUS	Halomicrobium	99	73	73	0	0	80
GENUS	Halonotius	264	155	155	0	0	102
GENUS	Halopelagius	13	11	11	0	0	12
GENUS	Halopenitus	187	145	145	0	0	168
GENUS	Halopiger	24	18	18	0	0	20
GENUS	Haloplanus	138	57	57	0	0	113
GENUS	Haloquadratum	365	205	205	0	0	235
GENUS	Halorhabdus	42	33	33	0	0	34
GENUS	Halorientalis	37	14	14	0	0	32
GENUS	Halorubellus	29	19	19	0	0	21
GENUS	Halorubrum	1697	854	854	0	1	1361
GENUS	Halorussus	55	53	53	0	0	53
GENUS	Halosimplex	82	28	28	0	0	75
GENUS	Halostagnicola	63	49	49	0	0	51
GENUS	Haloterrigena	298	233	233	0	0	248
GENUS	Halovenus	284	97	97	0	0	210
GENUS	Halovivax	85	73	73	0	0	78
GENUS	Ignicoccus	20	17	17	0	0	0
GENUS	Ignisphaera	147	46	46	0	0	0
GENUS	Metallosphaera	172	144	144	0	2	8
GENUS	Methanimicrococcus	194	111	111	0	0	131
GENUS	Methanobacterium	3867	1865	1865	0	7	3032
GENUS	Methanobrevibacter	10204	6640	6641	0	308	7160
GENUS	Methanocalculus	359	249	249	0	0	277
GENUS	Methanocaldococcus	206	106	106	0	0	125
GENUS	Methanocella	1959	1277	1277	0	1	1793
GENUS	Methanococcoides	321	163	163	0	0	201
GENUS	Methanococcus	215	180	180	0	0	186
GENUS	Methanocorpusculum	731	508	508	0	0	556
GENUS	Methanoculleus	1963	1263	1263	0	2	1400
GENUS	Methanofollis	160	118	118	0	0	137
GENUS	Methanogenium	726	570	571	0	0	581
GENUS	Methanohalobium	8	7	7	0	0	8
GENUS	Methanohalophilus	138	77	77	0	0	87
GENUS	Methanolacinia	120	94	94	0	0	97
GENUS	Methanolinea	1066	574	574	0	0	663
GENUS	Methanolobus	455	294	294	0	0	326
GENUS	Methanomassiliicoccus	7939	5774	5776	0	3	6070
GENUS	Methanomethylovorans	412	238	238	0	0	259
GENUS	Methanomicrobium	870	496	498	0	2	511
GENUS	Methanoplanus	161	132	132	0	0	140
GENUS	Methanopyrus	21	12	12	0	0	0
GENUS	Methanoregula	2028	1066	1066	0	0	1587
GENUS	Methanosalsum	100	38	38	0	0	80
GENUS	Methanosarcina	9511	3143	3144	0	2	4056
GENUS	Methanosphaera	1279	704	704	0	25	852
GENUS	Methanosphaerula	148	116	116	0	0	120
GENUS	Methanospirillum	927	528	528	0	1	648
GENUS	Methanothermobacter	726	518	518	0	1	624
GENUS	Methanothermococcus	150	90	90	0	0	87
GENUS	Methanothermus	7	5	5	0	0	6
GENUS	Methanothrix	9648	5190	5190	0	32	7320
GENUS	Methanotorris	15	11	11	0	0	7
GENUS	Methermicoccus	228	44	44	0	0	175
GENUS*	Nanoarchaeum	1950	0	0	0	0	0
GENUS	Natrialba	105	81	81	0	1	78
GENUS	Natribaculum	4	4	4	0	0	3
GENUS	Natrinema	135	102	102	0	0	99
GENUS	Natronoarchaeum	33	31	31	0	0	16
GENUS	Natronobacterium	19	9	9	0	0	14
GENUS	Natronococcus	136	103	103	0	1	103
GENUS	Natronolimnobius	19	11	11	0	0	10
GENUS	Natronomonas	296	130	130	0	0	242
GENUS	Natronorubrum	92	78	78	0	0	83
GENUS	Nitrosopumilus	23917	50	50	0	11	81
GENUS	Nitrososphaera	15390	1679	1679	0	0	23
GENUS	Pacearchaeota Incertae Sedis AR13	2	1	1	0	0	1
GENUS	Palaeococcus	29	24	24	0	0	1
GENUS	Picrophilus	3	2	2	0	0	2
GENUS	Pyrobaculum	170	86	86	0	0	0
GENUS	Pyrococcus	96	71	71	0	0	0
GENUS	Pyrodictium	42	30	30	0	0	0
GENUS	Pyrolobus	2	2	2	0	0	0
GENUS	Salarchaeum	6	6	6	0	0	6
GENUS	Salinarchaeum	26	18	18	0	0	15
GENUS	Salinigranum	63	36	36	0	0	46
GENUS	Salinirubrum	12	7	7	0	0	10
GENUS	Staphylothermus	53	36	36	0	0	0
GENUS	Stetteria	1	1	1	0	0	0
GENUS	Stygiolobus	64	54	54	0	1	6
GENUS	Sulfolobus	309	234	234	0	0	15
GENUS	Sulfophobococcus	14	4	4	0	0	0
GENUS	Sulfurisphaera	2	1	1	0	0	0
GENUS	Thermocladium	27	1	1	0	0	0
GENUS	Thermococcus	868	538	538	0	1	3
GENUS*	Thermodiscus	10	0	0	0	0	0
GENUS	Thermofilum	274	162	162	0	0	0
GENUS	Thermogymnomonas	670	379	379	0	6	394
GENUS	Thermoplasma	39	23	23	0	0	31
GENUS	Thermoproteus	35	28	28	0	0	0
GENUS	Thermosphaera	44	2	2	0	0	1
GENUS	Vulcanisaeta	145	88	88	0	2	28
GENUS	Woesearchaeota Incertae Sedis AR15	50	3	3	0	0	20
GENUS	Woesearchaeota Incertae Sedis AR16	596	236	236	0	0	417
GENUS*	Woesearchaeota Incertae Sedis AR17	40	0	0	0	0	1
GENUS	Woesearchaeota Incertae Sedis AR18	27	1	1	0	0	19
GENUS	Woesearchaeota Incertae Sedis AR20	18	1	1	0	0	13
